# Supplementary material for: (Dimethyl sulfoxide-κO){4,4′,6,6′-tetra-tert-butyl-2,2′-[1,2-dicyano­ethene-1,2-diylbis(nitrilo­methyl­idyne)]diphenolato-κ4 O,N,N′,O′}zinc(II) acetonitrile monosolvate
Source: Acta Crystallogr Sect E Struct Rep Online. 2011 Feb 9;67(Pt 3):m314–5. doi: 10.1107/S160053681100359X (PMC3052118; doi:10.1107/S160053681100359X)
Supplement: Supplementary file 1 [file e-67-0m314-sup1.cif]

##############################################################################
###                                                                        ###
###        Electronic paper (Acta Crystallographica Section E)             ###
###                                                                        ###
##############################################################################
#                                                                            #
# This CIF contains the data in a paper accepted for publication in Acta     #
# Crystallographica Section E. It conforms to the requirements of Notes      #
# for Authors for Section E, and has been peer reviewed under the auspices   #
# of the IUCr Commission on Journals.                                        #
#                                                                            #
# Full details of the Crystallographic Information File format               #
# are given in the paper "The Crystallographic Information File (CIF):       #
# a New Standard Archive File for Crystallography" by S. R. Hall, F. H.      #
# Allen and I. D. Brown [Acta Cryst. (1991), A47, 655-685].                  #
#                                                                            #
# The current version of the core CIF dictionary is obtainable from          #
# ftp://ftp.iucr.org/pub/cif_core.dic. The current version number is 2.4.    #
#                                                                            #
# Software is freely available for graphical display of the structure(s) in  #
# this CIF.  For information consult the CIF home page http://www.iucr.org/  #
# cif/home.html                                                              #
#                                                                            #
# This file may be used for bona fide research purposes within the           #
# scientific community so long as proper attribution is given to the journal # 
# article from which it was obtained.                                        #
#                                                                            #
##############################################################################
                                             
data_global
_audit_creation_method     SHELXL-97
_journal_date_recd_electronic     2011-01-27
_journal_date_accepted     2011-01-27
_journal_name_full     'Acta Crystallographica, Section E'
_journal_year     2011
_journal_volume     67
_journal_issue      3
_journal_page_first     m314
_journal_page_last     m315
_journal_paper_category     QM
_journal_coeditor_code     HB5794
_publ_contact_author_name     ' Edward RT Tiekink '
_publ_contact_author_address
;
Department of Chemistry, University of Malaya,
50603 Kuala Lumpur, Malaysia
;
_publ_contact_author_email
;
edward.tiekink@gmail.com
;
_publ_contact_author_fax     ' +60 3 7967 4193 '
_publ_contact_author_phone     ' +60 3 7967 6775 '
_publ_section_title
;\
(Dimethyl
sulfoxide-\k<i>O</i>){4,4',6,6'-tetra-<i>tert</i>-butyl-2,2'-[1,2-\
dicyanoethene-1,2-diylbis(nitrilomethylidyne)]diphenolato-\k^4^<i>O</i>,\
<i>N</i>,<i>N</i>',<i>O</i>'}zinc(II) acetonitrile monosolvate
;
loop_
    _publ_author_name
    _publ_author_footnote
    _publ_author_address
    'E. S. Aazam'
;
Additional correspondence author, e-mail: wayfield8@yahoo.com.
;
;
Department of Chemistry, Girls Campus, King Abdulaziz University,
PO Box 6171, Jeddah 21442, Saudi Arabia
;
    'Ng, Seik Weng' .
;
Department of Chemistry, University of Malaya,
50603 Kuala Lumpur, Malaysia
;
    'Tiekink, Edward R. T.' .
;
Department of Chemistry, University of Malaya,
50603 Kuala Lumpur, Malaysia
;
_publ_section_synopsis     .
data_I
_audit_creation_method     SHELXL-97
_chemical_name_systematic
;
(Dimethyl
sulfoxide-\k<i>O</i>){4,4',6,6'-tetra-<i>tert</i>-butyl-2,2'-[1,2-
dicyanoethene-1,2-diylbis(nitrilomethylidyne)]diphenolato-
\k^4^<i>O</i>,<i>N</i>,<i>N</i>',<i>O</i>'}zinc(II)
acetonitrile monosolvate
;
_chemical_name_common     ?
_chemical_formula_moiety     'C36 H48 N4 O3 S Zn, C2 H3 N'
_chemical_formula_sum     'C38 H51 N5 O3 S Zn'
_chemical_formula_iupac     '[Zn (C34 H42 N4 O2) (C2 H6 O S)], C2 H3 N'
_chemical_formula_weight     723.27
_chemical_melting_point     ?
_symmetry_cell_setting     monoclinic
_symmetry_space_group_name_H-M     'P 21/n'
_symmetry_space_group_name_Hall     '-P 2yn'
loop_
    _symmetry_equiv_pos_as_xyz
    'x, y, z'
    '-x+1/2, y+1/2, -z+1/2'
    '-x, -y, -z'
    'x-1/2, -y-1/2, z-1/2'
_cell_length_a     12.3288(7)
_cell_length_b     17.7043(9)
_cell_length_c     17.3932(9)
_cell_angle_alpha     90
_cell_angle_beta     92.4391(8)
_cell_angle_gamma     90
_cell_volume     3793.0(3)
_cell_formula_units_Z     4
_cell_measurement_reflns_used     9906
_cell_measurement_theta_min     2.3
_cell_measurement_theta_max     28.3
_cell_measurement_temperature     100(2)
_exptl_crystal_description     block
_exptl_crystal_colour     purple
_exptl_crystal_size_max     0.45
_exptl_crystal_size_mid     0.30
_exptl_crystal_size_min     0.10
_exptl_crystal_density_diffrn     1.267
_exptl_crystal_density_meas     ?
_exptl_crystal_density_method     'not measured'
_exptl_crystal_F_000     1536
_exptl_absorpt_coefficient_mu     0.744
_exptl_absorpt_correction_type     multi-scan
_exptl_absorpt_process_details     '(SADABS; Sheldrick, 1996)'
_exptl_absorpt_correction_T_min     0.603
_exptl_absorpt_correction_T_max     0.746
_exptl_special_details
;
;
_diffrn_ambient_temperature     100(2)
_diffrn_radiation_type     MoK\a
_diffrn_radiation_wavelength     0.71073
_diffrn_radiation_source     'fine-focus sealed tube'
_diffrn_radiation_monochromator     graphite
_diffrn_measurement_device_type     'Bruker SMART APEX CCD'
_diffrn_measurement_method     \w
_diffrn_detector_area_resol_mean     ?
_diffrn_reflns_number     35700
_diffrn_reflns_av_R_equivalents     0.041
_diffrn_reflns_av_sigmaI/netI     0.038
_diffrn_reflns_theta_min     2.3
_diffrn_reflns_theta_max     27.5
_diffrn_reflns_theta_full     27.5
_diffrn_measured_fraction_theta_max     0.999
_diffrn_measured_fraction_theta_full     0.999
_diffrn_reflns_limit_h_min     -16
_diffrn_reflns_limit_h_max     16
_diffrn_reflns_limit_k_min     -23
_diffrn_reflns_limit_k_max     23
_diffrn_reflns_limit_l_min     -22
_diffrn_reflns_limit_l_max     22
_diffrn_standards_number     0
_diffrn_standards_interval_count     0
_diffrn_standards_interval_time     0
_diffrn_standards_decay_%     0
_refine_special_details
;
Refinement of <i>F</i>^2^ against ALL reflections. The weighted <i>R</i>-factor
<i>wR</i> and goodness of fit <i>S</i> are based on <i>F</i>^2^, conventional
<i>R</i>-factors <i>R</i> are based on <i>F</i>, with <i>F</i> set to zero for
negative <i>F</i>^2^. The threshold expression of <i>F</i>^2^ >
2\s(<i>F</i>^2^) is used only for calculating <i>R</i>-factors(gt) <i>etc</i>.
and is not relevant to the choice of reflections for refinement.
<i>R</i>-factors based on <i>F</i>^2^ are statistically about twice as large
as those based on <i>F</i>, and <i>R</i>- factors based on ALL data will be
even larger.
;
_reflns_number_total     8699
_reflns_number_gt     7157
_reflns_threshold_expression     I>2\s(I)
_refine_ls_structure_factor_coef     Fsqd
_refine_ls_matrix_type     full
_refine_ls_R_factor_all     0.043
_refine_ls_R_factor_gt     0.032
_refine_ls_wR_factor_gt     0.075
_refine_ls_wR_factor_ref     0.080
_refine_ls_goodness_of_fit_ref     1.022
_refine_ls_restrained_S_all     1.022
_refine_ls_number_reflns     8699
_refine_ls_number_parameters     448
_refine_ls_number_restraints     0
_refine_ls_hydrogen_treatment     constr
_refine_ls_weighting_scheme     calc
_refine_ls_weighting_details
          'calc w=1/[\s^2^(Fo^2^)+(0.036P)^2^+1.6768P] where P=(Fo^2^+2Fc^2^)/3'
_atom_sites_solution_hydrogens     geom
_atom_sites_solution_primary     direct
_atom_sites_solution_secondary     difmap
_refine_ls_shift/su_max     0.002
_refine_ls_shift/su_mean     0.000
_refine_diff_density_max     0.56
_refine_diff_density_min     -0.29
_refine_ls_extinction_coef     ?
loop_
    _atom_type_symbol
    _atom_type_description
    _atom_type_scat_dispersion_real
    _atom_type_scat_dispersion_imag
    _atom_type_scat_source
    'C' 'C' 0.0033 0.0016
                         'International Tables Vol C Tables 4.2.6.8 and 6.1.1.4'
    'H' 'H' 0.0000 0.0000
                         'International Tables Vol C Tables 4.2.6.8 and 6.1.1.4'
    'N' 'N' 0.0061 0.0033
                         'International Tables Vol C Tables 4.2.6.8 and 6.1.1.4'
    'O' 'O' 0.0106 0.0060
                         'International Tables Vol C Tables 4.2.6.8 and 6.1.1.4'
    'S' 'S' 0.1246 0.1234
                         'International Tables Vol C Tables 4.2.6.8 and 6.1.1.4'
    'Zn' 'Zn' 0.2839 1.4301
                         'International Tables Vol C Tables 4.2.6.8 and 6.1.1.4'
_computing_data_collection     'APEX2 (Bruker, 2008)'
_computing_cell_refinement     'SAINT (Bruker, 2008)'
_computing_data_reduction     'SAINT (Bruker, 2008)'
_computing_structure_solution     'SHELXS97 (Sheldrick, 2008)'
_computing_structure_refinement     'SHELXL97 (Sheldrick, 2008)'
_computing_molecular_graphics
                         'ORTEP-3 (Farrugia, 1997), DIAMOND (Brandenburg, 2006)'
_computing_publication_material
                               'publCIF (Westrip, 2010) and PLATON (Spek, 2009)'
loop_
    _atom_site_type_symbol
    _atom_site_label
    _atom_site_fract_x
    _atom_site_fract_y
    _atom_site_fract_z
    _atom_site_U_iso_or_equiv
    _atom_site_adp_type
    _atom_site_calc_flag
    _atom_site_refinement_flags
    _atom_site_occupancy
    _atom_site_disorder_assembly
    _atom_site_disorder_group
    Zn Zn 0.516854(14) 0.654898(11) 0.558637(10) 0.01242(6) Uani d . 1 . .
    S S1 0.41362(3) 0.82176(2) 0.50384(2) 0.01635(9) Uani d . 1 . .
    O O1 0.63893(9) 0.70123(7) 0.61554(7) 0.0184(3) Uani d . 1 . .
    O O2 0.44436(9) 0.61428(7) 0.64636(6) 0.0167(2) Uani d . 1 . .
    O O3 0.41323(9) 0.73722(7) 0.51757(7) 0.0198(3) Uani d . 1 . .
    N N1 0.61797(11) 0.64054(7) 0.46602(8) 0.0129(3) Uani d . 1 . .
    N N2 0.42744(10) 0.57668(7) 0.49091(7) 0.0121(3) Uani d . 1 . .
    N N3 0.64563(12) 0.60956(9) 0.27021(9) 0.0224(3) Uani d . 1 . .
    N N4 0.34261(12) 0.51244(9) 0.30973(9) 0.0221(3) Uani d . 1 . .
    N N5 0.63439(16) 1.00678(11) 0.54854(14) 0.0500(6) Uani d . 1 . .
    C C1 0.73798(13) 0.71491(9) 0.59846(9) 0.0133(3) Uani d . 1 . .
    C C2 0.81352(12) 0.74304(9) 0.65753(9) 0.0127(3) Uani d . 1 . .
    C C3 0.91590(13) 0.76392(9) 0.63645(9) 0.0136(3) Uani d . 1 . .
    H H3 0.9635 0.7851 0.6751 0.016 Uiso calc R 1 . .
    C C4 0.95562(12) 0.75609(9) 0.56135(9) 0.0128(3) Uani d . 1 . .
    C C5 0.88612(12) 0.72505(9) 0.50676(9) 0.0129(3) Uani d . 1 . .
    H H5 0.9107 0.7177 0.4563 0.015 Uiso calc R 1 . .
    C C6 0.77787(12) 0.70320(9) 0.52280(9) 0.0130(3) Uani d . 1 . .
    C C7 0.78027(12) 0.74618(9) 0.74153(9) 0.0138(3) Uani d . 1 . .
    C C8 0.87537(14) 0.77112(11) 0.79528(10) 0.0212(4) Uani d . 1 . .
    H H8A 0.9355 0.7353 0.7914 0.032 Uiso calc R 1 . .
    H H8B 0.8520 0.7724 0.8484 0.032 Uiso calc R 1 . .
    H H8C 0.8994 0.8216 0.7804 0.032 Uiso calc R 1 . .
    C C9 0.68745(14) 0.80283(10) 0.75108(10) 0.0206(4) Uani d . 1 . .
    H H9A 0.6683 0.8044 0.8052 0.031 Uiso calc R 1 . .
    H H9B 0.6240 0.7871 0.7191 0.031 Uiso calc R 1 . .
    H H9C 0.7108 0.8531 0.7350 0.031 Uiso calc R 1 . .
    C C10 0.74430(15) 0.66745(10) 0.76792(10) 0.0211(4) Uani d . 1 . .
    H H10A 0.8033 0.6312 0.7613 0.032 Uiso calc R 1 . .
    H H10B 0.6801 0.6515 0.7370 0.032 Uiso calc R 1 . .
    H H10C 0.7266 0.6695 0.8223 0.032 Uiso calc R 1 . .
    C C11 1.07286(13) 0.77942(9) 0.54726(9) 0.0148(3) Uani d . 1 . .
    C C12 1.08302(14) 0.86593(10) 0.55278(11) 0.0221(4) Uani d . 1 . .
    H H12A 1.0340 0.8894 0.5140 0.033 Uiso calc R 1 . .
    H H12B 1.1580 0.8809 0.5437 0.033 Uiso calc R 1 . .
    H H12C 1.0636 0.8826 0.6042 0.033 Uiso calc R 1 . .
    C C13 1.10819(14) 0.75406(11) 0.46817(10) 0.0226(4) Uani d . 1 . .
    H H13A 1.0609 0.7773 0.4281 0.034 Uiso calc R 1 . .
    H H13B 1.1029 0.6989 0.4643 0.034 Uiso calc R 1 . .
    H H13C 1.1834 0.7697 0.4614 0.034 Uiso calc R 1 . .
    C C14 1.15020(13) 0.74290(10) 0.60857(10) 0.0186(4) Uani d . 1 . .
    H H14A 1.1375 0.6883 0.6098 0.028 Uiso calc R 1 . .
    H H14B 1.1367 0.7645 0.6591 0.028 Uiso calc R 1 . .
    H H14C 1.2256 0.7527 0.5958 0.028 Uiso calc R 1 . .
    C C15 0.71711(12) 0.66741(9) 0.46187(9) 0.0131(3) Uani d . 1 . .
    H H15 0.7509 0.6624 0.4141 0.016 Uiso calc R 1 . .
    C C16 0.56431(13) 0.60475(9) 0.40459(9) 0.0122(3) Uani d . 1 . .
    C C17 0.60834(13) 0.60514(9) 0.32927(9) 0.0140(3) Uani d . 1 . .
    C C18 0.46527(12) 0.57224(9) 0.41737(9) 0.0119(3) Uani d . 1 . .
    C C19 0.40078(13) 0.53784(9) 0.35600(9) 0.0141(3) Uani d . 1 . .
    C C20 0.33269(12) 0.55019(9) 0.50908(9) 0.0130(3) Uani d . 1 . .
    H H20 0.2899 0.5258 0.4697 0.016 Uiso calc R 1 . .
    C C21 0.28904(12) 0.55523(9) 0.58319(9) 0.0122(3) Uani d . 1 . .
    C C22 0.18261(13) 0.52592(9) 0.59065(9) 0.0144(3) Uani d . 1 . .
    H H22 0.1463 0.5038 0.5469 0.017 Uiso calc R 1 . .
    C C23 0.13077(13) 0.52844(9) 0.65864(9) 0.0139(3) Uani d . 1 . .
    C C24 0.18870(13) 0.56085(9) 0.72222(10) 0.0153(3) Uani d . 1 . .
    H H24 0.1538 0.5625 0.7699 0.018 Uiso calc R 1 . .
    C C25 0.29211(13) 0.59022(9) 0.72021(9) 0.0143(3) Uani d . 1 . .
    C C26 0.34663(13) 0.58787(9) 0.64890(9) 0.0137(3) Uani d . 1 . .
    C C27 0.01364(13) 0.50025(10) 0.66406(10) 0.0170(3) Uani d . 1 . .
    C C28 0.00085(18) 0.42155(12) 0.63012(14) 0.0377(5) Uani d . 1 . .
    H H28A 0.0470 0.3861 0.6599 0.056 Uiso calc R 1 . .
    H H28B 0.0225 0.4220 0.5766 0.056 Uiso calc R 1 . .
    H H28C -0.0752 0.4057 0.6320 0.056 Uiso calc R 1 . .
    C C29 -0.02449(15) 0.49953(13) 0.74654(11) 0.0312(5) Uani d . 1 . .
    H H29A 0.0230 0.4666 0.7783 0.047 Uiso calc R 1 . .
    H H29B -0.0992 0.4806 0.7468 0.047 Uiso calc R 1 . .
    H H29C -0.0217 0.5509 0.7675 0.047 Uiso calc R 1 . .
    C C30 -0.06285(15) 0.55409(12) 0.61742(12) 0.0287(4) Uani d . 1 . .
    H H30A -0.1381 0.5372 0.6214 0.043 Uiso calc R 1 . .
    H H30B -0.0437 0.5538 0.5633 0.043 Uiso calc R 1 . .
    H H30C -0.0552 0.6054 0.6380 0.043 Uiso calc R 1 . .
    C C31 0.34962(14) 0.62514(10) 0.79195(10) 0.0175(3) Uani d . 1 . .
    C C32 0.27723(16) 0.62444(13) 0.86125(11) 0.0293(4) Uani d . 1 . .
    H H32A 0.2104 0.6527 0.8487 0.044 Uiso calc R 1 . .
    H H32B 0.3159 0.6480 0.9054 0.044 Uiso calc R 1 . .
    H H32C 0.2590 0.5722 0.8740 0.044 Uiso calc R 1 . .
    C C33 0.45222(14) 0.57956(10) 0.81404(10) 0.0213(4) Uani d . 1 . .
    H H33A 0.4881 0.6017 0.8601 0.032 Uiso calc R 1 . .
    H H33B 0.5018 0.5808 0.7715 0.032 Uiso calc R 1 . .
    H H33C 0.4322 0.5271 0.8246 0.032 Uiso calc R 1 . .
    C C34 0.37892(15) 0.70810(10) 0.77625(11) 0.0227(4) Uani d . 1 . .
    H H34A 0.3126 0.7366 0.7629 0.034 Uiso calc R 1 . .
    H H34B 0.4280 0.7105 0.7335 0.034 Uiso calc R 1 . .
    H H34C 0.4147 0.7300 0.8224 0.034 Uiso calc R 1 . .
    C C35 0.44163(17) 0.86449(11) 0.59519(11) 0.0272(4) Uani d . 1 . .
    H H35A 0.3795 0.8573 0.6277 0.041 Uiso calc R 1 . .
    H H35B 0.4546 0.9186 0.5883 0.041 Uiso calc R 1 . .
    H H35C 0.5062 0.8411 0.6198 0.041 Uiso calc R 1 . .
    C C36 0.53942(15) 0.84257(11) 0.46161(12) 0.0260(4) Uani d . 1 . .
    H H36A 0.5411 0.8186 0.4109 0.039 Uiso calc R 1 . .
    H H36B 0.5994 0.8232 0.4947 0.039 Uiso calc R 1 . .
    H H36C 0.5469 0.8974 0.4560 0.039 Uiso calc R 1 . .
    C C37 0.71611(16) 0.99001(11) 0.57521(12) 0.0284(4) Uani d . 1 . .
    C C38 0.82087(17) 0.96856(14) 0.60957(14) 0.0398(5) Uani d . 1 . .
    H H38A 0.8254 0.9844 0.6636 0.060 Uiso calc R 1 . .
    H H38B 0.8786 0.9932 0.5818 0.060 Uiso calc R 1 . .
    H H38C 0.8294 0.9136 0.6066 0.060 Uiso calc R 1 . .
loop_
    _atom_site_aniso_label
    _atom_site_aniso_U_11
    _atom_site_aniso_U_22
    _atom_site_aniso_U_33
    _atom_site_aniso_U_12
    _atom_site_aniso_U_13
    _atom_site_aniso_U_23
    Zn 0.01068(9) 0.01551(10) 0.01115(10) -0.00142(7) 0.00141(7) -0.00244(7)
    S1 0.01486(19) 0.0156(2) 0.0185(2) -0.00009(15) -0.00009(15) -0.00080(16)
    O1 0.0123(6) 0.0290(7) 0.0141(6) -0.0051(5) 0.0029(4) -0.0070(5)
    O2 0.0122(5) 0.0260(7) 0.0120(6) -0.0043(5) 0.0008(4) 0.0004(5)
    O3 0.0160(6) 0.0143(6) 0.0291(7) 0.0003(5) -0.0007(5) -0.0002(5)
    N1 0.0125(6) 0.0148(7) 0.0112(7) 0.0002(5) -0.0010(5) -0.0006(5)
    N2 0.0133(6) 0.0126(7) 0.0105(7) 0.0012(5) 0.0014(5) 0.0003(5)
    N3 0.0248(8) 0.0260(8) 0.0167(8) -0.0025(6) 0.0036(6) -0.0005(6)
    N4 0.0203(8) 0.0251(8) 0.0207(8) -0.0033(6) -0.0005(6) -0.0046(6)
    N5 0.0405(11) 0.0296(11) 0.0778(16) -0.0031(9) -0.0226(11) 0.0054(10)
    C1 0.0124(7) 0.0145(8) 0.0130(8) 0.0003(6) 0.0007(6) -0.0011(6)
    C2 0.0135(7) 0.0121(8) 0.0125(8) 0.0012(6) 0.0002(6) -0.0018(6)
    C3 0.0139(7) 0.0134(8) 0.0132(8) -0.0004(6) -0.0015(6) -0.0020(6)
    C4 0.0120(7) 0.0132(8) 0.0131(8) 0.0007(6) 0.0014(6) 0.0019(6)
    C5 0.0129(7) 0.0150(8) 0.0109(8) 0.0023(6) 0.0018(6) 0.0013(6)
    C6 0.0126(7) 0.0141(8) 0.0122(8) 0.0004(6) 0.0002(6) 0.0006(6)
    C7 0.0135(8) 0.0169(8) 0.0113(8) 0.0004(6) 0.0013(6) -0.0024(6)
    C8 0.0187(9) 0.0323(10) 0.0125(8) -0.0032(7) -0.0005(7) -0.0052(7)
    C9 0.0215(9) 0.0236(10) 0.0169(9) 0.0038(7) 0.0037(7) -0.0046(7)
    C10 0.0271(9) 0.0213(9) 0.0154(9) -0.0026(7) 0.0060(7) 0.0006(7)
    C11 0.0118(7) 0.0191(8) 0.0135(8) -0.0022(6) 0.0020(6) 0.0004(7)
    C12 0.0181(8) 0.0208(9) 0.0274(10) -0.0044(7) 0.0011(7) 0.0040(8)
    C13 0.0136(8) 0.0375(11) 0.0171(9) -0.0064(7) 0.0040(7) -0.0040(8)
    C14 0.0124(8) 0.0231(9) 0.0203(9) 0.0004(7) 0.0017(7) 0.0024(7)
    C15 0.0135(7) 0.0147(8) 0.0112(8) 0.0020(6) 0.0017(6) 0.0010(6)
    C16 0.0144(7) 0.0121(8) 0.0100(8) 0.0020(6) 0.0001(6) -0.0003(6)
    C17 0.0127(7) 0.0145(8) 0.0146(8) -0.0008(6) -0.0014(6) -0.0007(6)
    C18 0.0138(7) 0.0110(8) 0.0108(7) 0.0013(6) 0.0000(6) 0.0005(6)
    C19 0.0139(7) 0.0149(8) 0.0138(8) 0.0007(6) 0.0033(6) 0.0002(6)
    C20 0.0144(7) 0.0108(8) 0.0138(8) 0.0004(6) -0.0010(6) -0.0010(6)
    C21 0.0125(7) 0.0118(8) 0.0125(8) 0.0010(6) 0.0009(6) 0.0011(6)
    C22 0.0150(8) 0.0135(8) 0.0145(8) -0.0008(6) -0.0003(6) 0.0001(6)
    C23 0.0131(7) 0.0126(8) 0.0162(8) 0.0002(6) 0.0018(6) 0.0029(6)
    C24 0.0167(8) 0.0166(8) 0.0129(8) 0.0007(6) 0.0038(6) -0.0003(6)
    C25 0.0160(8) 0.0149(8) 0.0118(8) 0.0017(6) 0.0005(6) 0.0001(6)
    C26 0.0136(7) 0.0134(8) 0.0140(8) 0.0013(6) -0.0006(6) 0.0022(6)
    C27 0.0166(8) 0.0175(9) 0.0172(8) -0.0054(6) 0.0055(6) -0.0020(7)
    C28 0.0358(12) 0.0261(11) 0.0527(14) -0.0109(9) 0.0218(10) -0.0110(10)
    C29 0.0212(9) 0.0500(13) 0.0228(10) -0.0085(9) 0.0055(8) 0.0026(9)
    C30 0.0181(9) 0.0363(12) 0.0316(11) -0.0033(8) -0.0012(8) 0.0057(9)
    C31 0.0181(8) 0.0221(9) 0.0125(8) -0.0027(7) 0.0018(6) -0.0027(7)
    C32 0.0260(10) 0.0454(12) 0.0168(9) -0.0096(9) 0.0045(8) -0.0105(9)
    C33 0.0236(9) 0.0263(10) 0.0136(8) -0.0007(7) -0.0037(7) 0.0002(7)
    C34 0.0257(9) 0.0225(9) 0.0196(9) -0.0002(7) -0.0022(7) -0.0049(7)
    C35 0.0344(11) 0.0256(10) 0.0215(10) -0.0044(8) 0.0019(8) -0.0061(8)
    C36 0.0213(9) 0.0274(10) 0.0300(10) -0.0052(8) 0.0092(8) -0.0012(8)
    C37 0.0312(11) 0.0192(10) 0.0345(11) -0.0027(8) -0.0034(9) 0.0023(8)
    C38 0.0298(11) 0.0479(14) 0.0412(13) 0.0011(10) -0.0056(10) 0.0119(11)
_geom_special_details
;
All s.u.'s (except the s.u. in the dihedral angle between two l.s. planes) are
estimated using the full covariance matrix. The cell s.u.'s are taken into
account individually in the estimation of s.u.'s in distances, angles and
torsion angles; correlations between s.u.'s in cell parameters are only used
when they are defined by crystal symmetry. An approximate (isotropic)
treatment of cell s.u.'s is used for estimating s.u.'s involving l.s. planes.
;
loop_
    _geom_bond_atom_site_label_1
    _geom_bond_atom_site_label_2
    _geom_bond_site_symmetry_2
    _geom_bond_distance
    _geom_bond_publ_flag
    Zn O1 . 1.9470(11) y
    Zn O2 . 1.9390(11) y
    Zn O3 . 2.0467(12) y
    Zn N1 . 2.0939(14) y
    Zn N2 . 2.1001(13) y
    S1 O3 . 1.5155(12) ?
    S1 C35 . 1.7803(19) ?
    S1 C36 . 1.7826(18) ?
    O1 C1 . 1.2919(19) ?
    O2 C26 . 1.2950(19) ?
    N1 C15 . 1.317(2) ?
    N1 C16 . 1.386(2) ?
    N2 C20 . 1.310(2) ?
    N2 C18 . 1.382(2) ?
    N3 C17 . 1.146(2) ?
    N4 C19 . 1.147(2) ?
    N5 C37 . 1.131(3) ?
    C1 C6 . 1.439(2) ?
    C1 C2 . 1.446(2) ?
    C2 C3 . 1.380(2) ?
    C2 C7 . 1.535(2) ?
    C3 C4 . 1.421(2) ?
    C3 H3 . 0.9500 ?
    C4 C5 . 1.367(2) ?
    C4 C11 . 1.533(2) ?
    C5 C6 . 1.428(2) ?
    C5 H5 . 0.9500 ?
    C6 C15 . 1.421(2) ?
    C7 C8 . 1.533(2) ?
    C7 C9 . 1.536(2) ?
    C7 C10 . 1.539(2) ?
    C8 H8A . 0.9800 ?
    C8 H8B . 0.9800 ?
    C8 H8C . 0.9800 ?
    C9 H9A . 0.9800 ?
    C9 H9B . 0.9800 ?
    C9 H9C . 0.9800 ?
    C10 H10A . 0.9800 ?
    C10 H10B . 0.9800 ?
    C10 H10C . 0.9800 ?
    C11 C13 . 1.528(2) ?
    C11 C12 . 1.540(2) ?
    C11 C14 . 1.542(2) ?
    C12 H12A . 0.9800 ?
    C12 H12B . 0.9800 ?
    C12 H12C . 0.9800 ?
    C13 H13A . 0.9800 ?
    C13 H13B . 0.9800 ?
    C13 H13C . 0.9800 ?
    C14 H14A . 0.9800 ?
    C14 H14B . 0.9800 ?
    C14 H14C . 0.9800 ?
    C15 H15 . 0.9500 ?
    C16 C18 . 1.377(2) ?
    C16 C17 . 1.439(2) ?
    C18 C19 . 1.439(2) ?
    C20 C21 . 1.421(2) ?
    C20 H20 . 0.9500 ?
    C21 C22 . 1.422(2) ?
    C21 C26 . 1.440(2) ?
    C22 C23 . 1.369(2) ?
    C22 H22 . 0.9500 ?
    C23 C24 . 1.412(2) ?
    C23 C27 . 1.535(2) ?
    C24 C25 . 1.379(2) ?
    C24 H24 . 0.9500 ?
    C25 C26 . 1.436(2) ?
    C25 C31 . 1.538(2) ?
    C27 C28 . 1.519(3) ?
    C27 C29 . 1.529(2) ?
    C27 C30 . 1.546(3) ?
    C28 H28A . 0.9800 ?
    C28 H28B . 0.9800 ?
    C28 H28C . 0.9800 ?
    C29 H29A . 0.9800 ?
    C29 H29B . 0.9800 ?
    C29 H29C . 0.9800 ?
    C30 H30A . 0.9800 ?
    C30 H30B . 0.9800 ?
    C30 H30C . 0.9800 ?
    C31 C32 . 1.530(2) ?
    C31 C33 . 1.535(2) ?
    C31 C34 . 1.540(3) ?
    C32 H32A . 0.9800 ?
    C32 H32B . 0.9800 ?
    C32 H32C . 0.9800 ?
    C33 H33A . 0.9800 ?
    C33 H33B . 0.9800 ?
    C33 H33C . 0.9800 ?
    C34 H34A . 0.9800 ?
    C34 H34B . 0.9800 ?
    C34 H34C . 0.9800 ?
    C35 H35A . 0.9800 ?
    C35 H35B . 0.9800 ?
    C35 H35C . 0.9800 ?
    C36 H36A . 0.9800 ?
    C36 H36B . 0.9800 ?
    C36 H36C . 0.9800 ?
    C37 C38 . 1.450(3) ?
    C38 H38A . 0.9800 ?
    C38 H38B . 0.9800 ?
    C38 H38C . 0.9800 ?
loop_
    _geom_angle_atom_site_label_1
    _geom_angle_atom_site_label_2
    _geom_angle_atom_site_label_3
    _geom_angle_site_symmetry_1
    _geom_angle_site_symmetry_3
    _geom_angle
    _geom_angle_publ_flag
    O2 Zn O1 . . 97.38(5) ?
    O2 Zn O3 . . 103.71(5) ?
    O1 Zn O3 . . 109.57(5) ?
    O2 Zn N1 . . 150.43(5) ?
    O1 Zn N1 . . 88.26(5) ?
    O3 Zn N1 . . 101.60(5) ?
    O2 Zn N2 . . 87.04(5) ?
    O1 Zn N2 . . 159.88(5) ?
    O3 Zn N2 . . 88.21(5) ?
    N1 Zn N2 . . 78.69(5) ?
    O3 S1 C35 . . 106.31(8) ?
    O3 S1 C36 . . 106.12(8) ?
    C35 S1 C36 . . 98.09(9) ?
    C1 O1 Zn . . 132.84(10) ?
    C26 O2 Zn . . 128.42(10) ?
    S1 O3 Zn . . 138.77(7) ?
    C15 N1 C16 . . 122.47(14) ?
    C15 N1 Zn . . 125.65(11) ?
    C16 N1 Zn . . 111.62(10) ?
    C20 N2 C18 . . 122.86(14) ?
    C20 N2 Zn . . 123.57(11) ?
    C18 N2 Zn . . 111.52(10) ?
    O1 C1 C6 . . 123.11(14) ?
    O1 C1 C2 . . 119.20(14) ?
    C6 C1 C2 . . 117.68(14) ?
    C3 C2 C1 . . 118.19(14) ?
    C3 C2 C7 . . 121.84(14) ?
    C1 C2 C7 . . 119.93(14) ?
    C2 C3 C4 . . 124.96(15) ?
    C2 C3 H3 . . 117.5 ?
    C4 C3 H3 . . 117.5 ?
    C5 C4 C3 . . 116.58(14) ?
    C5 C4 C11 . . 124.38(14) ?
    C3 C4 C11 . . 119.00(14) ?
    C4 C5 C6 . . 122.44(15) ?
    C4 C5 H5 . . 118.8 ?
    C6 C5 H5 . . 118.8 ?
    C15 C6 C5 . . 116.26(14) ?
    C15 C6 C1 . . 123.81(14) ?
    C5 C6 C1 . . 119.87(14) ?
    C8 C7 C2 . . 111.26(13) ?
    C8 C7 C9 . . 107.46(14) ?
    C2 C7 C9 . . 110.91(13) ?
    C8 C7 C10 . . 107.55(14) ?
    C2 C7 C10 . . 110.07(13) ?
    C9 C7 C10 . . 109.50(14) ?
    C7 C8 H8A . . 109.5 ?
    C7 C8 H8B . . 109.5 ?
    H8A C8 H8B . . 109.5 ?
    C7 C8 H8C . . 109.5 ?
    H8A C8 H8C . . 109.5 ?
    H8B C8 H8C . . 109.5 ?
    C7 C9 H9A . . 109.5 ?
    C7 C9 H9B . . 109.5 ?
    H9A C9 H9B . . 109.5 ?
    C7 C9 H9C . . 109.5 ?
    H9A C9 H9C . . 109.5 ?
    H9B C9 H9C . . 109.5 ?
    C7 C10 H10A . . 109.5 ?
    C7 C10 H10B . . 109.5 ?
    H10A C10 H10B . . 109.5 ?
    C7 C10 H10C . . 109.5 ?
    H10A C10 H10C . . 109.5 ?
    H10B C10 H10C . . 109.5 ?
    C13 C11 C4 . . 111.82(13) ?
    C13 C11 C12 . . 108.83(14) ?
    C4 C11 C12 . . 109.44(13) ?
    C13 C11 C14 . . 107.92(14) ?
    C4 C11 C14 . . 109.64(13) ?
    C12 C11 C14 . . 109.13(14) ?
    C11 C12 H12A . . 109.5 ?
    C11 C12 H12B . . 109.5 ?
    H12A C12 H12B . . 109.5 ?
    C11 C12 H12C . . 109.5 ?
    H12A C12 H12C . . 109.5 ?
    H12B C12 H12C . . 109.5 ?
    C11 C13 H13A . . 109.5 ?
    C11 C13 H13B . . 109.5 ?
    H13A C13 H13B . . 109.5 ?
    C11 C13 H13C . . 109.5 ?
    H13A C13 H13C . . 109.5 ?
    H13B C13 H13C . . 109.5 ?
    C11 C14 H14A . . 109.5 ?
    C11 C14 H14B . . 109.5 ?
    H14A C14 H14B . . 109.5 ?
    C11 C14 H14C . . 109.5 ?
    H14A C14 H14C . . 109.5 ?
    H14B C14 H14C . . 109.5 ?
    N1 C15 C6 . . 125.57(15) ?
    N1 C15 H15 . . 117.2 ?
    C6 C15 H15 . . 117.2 ?
    C18 C16 N1 . . 117.67(14) ?
    C18 C16 C17 . . 121.36(14) ?
    N1 C16 C17 . . 120.90(14) ?
    N3 C17 C16 . . 176.04(18) ?
    C16 C18 N2 . . 117.53(14) ?
    C16 C18 C19 . . 121.55(14) ?
    N2 C18 C19 . . 120.86(14) ?
    N4 C19 C18 . . 174.84(17) ?
    N2 C20 C21 . . 124.94(14) ?
    N2 C20 H20 . . 117.5 ?
    C21 C20 H20 . . 117.5 ?
    C20 C21 C22 . . 116.52(14) ?
    C20 C21 C26 . . 123.51(14) ?
    C22 C21 C26 . . 119.97(14) ?
    C23 C22 C21 . . 122.24(15) ?
    C23 C22 H22 . . 118.9 ?
    C21 C22 H22 . . 118.9 ?
    C22 C23 C24 . . 116.77(15) ?
    C22 C23 C27 . . 121.18(15) ?
    C24 C23 C27 . . 122.00(14) ?
    C25 C24 C23 . . 124.81(15) ?
    C25 C24 H24 . . 117.6 ?
    C23 C24 H24 . . 117.6 ?
    C24 C25 C26 . . 118.56(15) ?
    C24 C25 C31 . . 121.73(14) ?
    C26 C25 C31 . . 119.71(14) ?
    O2 C26 C25 . . 119.29(14) ?
    O2 C26 C21 . . 123.08(14) ?
    C25 C26 C21 . . 117.63(14) ?
    C28 C27 C29 . . 109.03(16) ?
    C28 C27 C23 . . 110.91(15) ?
    C29 C27 C23 . . 112.83(14) ?
    C28 C27 C30 . . 108.11(16) ?
    C29 C27 C30 . . 107.01(15) ?
    C23 C27 C30 . . 108.77(14) ?
    C27 C28 H28A . . 109.5 ?
    C27 C28 H28B . . 109.5 ?
    H28A C28 H28B . . 109.5 ?
    C27 C28 H28C . . 109.5 ?
    H28A C28 H28C . . 109.5 ?
    H28B C28 H28C . . 109.5 ?
    C27 C29 H29A . . 109.5 ?
    C27 C29 H29B . . 109.5 ?
    H29A C29 H29B . . 109.5 ?
    C27 C29 H29C . . 109.5 ?
    H29A C29 H29C . . 109.5 ?
    H29B C29 H29C . . 109.5 ?
    C27 C30 H30A . . 109.5 ?
    C27 C30 H30B . . 109.5 ?
    H30A C30 H30B . . 109.5 ?
    C27 C30 H30C . . 109.5 ?
    H30A C30 H30C . . 109.5 ?
    H30B C30 H30C . . 109.5 ?
    C32 C31 C33 . . 107.50(15) ?
    C32 C31 C25 . . 111.81(14) ?
    C33 C31 C25 . . 109.75(14) ?
    C32 C31 C34 . . 107.25(15) ?
    C33 C31 C34 . . 110.41(14) ?
    C25 C31 C34 . . 110.06(14) ?
    C31 C32 H32A . . 109.5 ?
    C31 C32 H32B . . 109.5 ?
    H32A C32 H32B . . 109.5 ?
    C31 C32 H32C . . 109.5 ?
    H32A C32 H32C . . 109.5 ?
    H32B C32 H32C . . 109.5 ?
    C31 C33 H33A . . 109.5 ?
    C31 C33 H33B . . 109.5 ?
    H33A C33 H33B . . 109.5 ?
    C31 C33 H33C . . 109.5 ?
    H33A C33 H33C . . 109.5 ?
    H33B C33 H33C . . 109.5 ?
    C31 C34 H34A . . 109.5 ?
    C31 C34 H34B . . 109.5 ?
    H34A C34 H34B . . 109.5 ?
    C31 C34 H34C . . 109.5 ?
    H34A C34 H34C . . 109.5 ?
    H34B C34 H34C . . 109.5 ?
    S1 C35 H35A . . 109.5 ?
    S1 C35 H35B . . 109.5 ?
    H35A C35 H35B . . 109.5 ?
    S1 C35 H35C . . 109.5 ?
    H35A C35 H35C . . 109.5 ?
    H35B C35 H35C . . 109.5 ?
    S1 C36 H36A . . 109.5 ?
    S1 C36 H36B . . 109.5 ?
    H36A C36 H36B . . 109.5 ?
    S1 C36 H36C . . 109.5 ?
    H36A C36 H36C . . 109.5 ?
    H36B C36 H36C . . 109.5 ?
    N5 C37 C38 . . 179.9(3) ?
    C37 C38 H38A . . 109.5 ?
    C37 C38 H38B . . 109.5 ?
    H38A C38 H38B . . 109.5 ?
    C37 C38 H38C . . 109.5 ?
    H38A C38 H38C . . 109.5 ?
    H38B C38 H38C . . 109.5 ?
loop_
    _geom_torsion_atom_site_label_1
    _geom_torsion_atom_site_label_2
    _geom_torsion_atom_site_label_3
    _geom_torsion_atom_site_label_4
    _geom_torsion_site_symmetry_1
    _geom_torsion_site_symmetry_2
    _geom_torsion_site_symmetry_3
    _geom_torsion_site_symmetry_4
    _geom_torsion
    _geom_torsion_publ_flag
    O2 Zn O1 C1 . . . . 150.82(15) ?
    O3 Zn O1 C1 . . . . -101.74(15) ?
    N1 Zn O1 C1 . . . . -0.04(15) ?
    N2 Zn O1 C1 . . . . 49.2(2) ?
    O1 Zn O2 C26 . . . . 166.41(14) ?
    O3 Zn O2 C26 . . . . 54.13(14) ?
    N1 Zn O2 C26 . . . . -94.02(16) ?
    N2 Zn O2 C26 . . . . -33.31(14) ?
    C35 S1 O3 Zn . . . . -60.18(14) ?
    C36 S1 O3 Zn . . . . 43.54(14) ?
    O2 Zn O3 S1 . . . . 119.64(12) ?
    O1 Zn O3 S1 . . . . 16.51(13) ?
    N1 Zn O3 S1 . . . . -75.78(12) ?
    N2 Zn O3 S1 . . . . -153.85(12) ?
    O2 Zn N1 C15 . . . . -108.97(15) ?
    O1 Zn N1 C15 . . . . -7.03(13) ?
    O3 Zn N1 C15 . . . . 102.59(13) ?
    N2 Zn N1 C15 . . . . -171.63(14) ?
    O2 Zn N1 C16 . . . . 76.88(14) ?
    O1 Zn N1 C16 . . . . 178.82(11) ?
    O3 Zn N1 C16 . . . . -71.56(11) ?
    N2 Zn N1 C16 . . . . 14.22(10) ?
    O2 Zn N2 C20 . . . . 27.25(13) ?
    O1 Zn N2 C20 . . . . 130.72(15) ?
    O3 Zn N2 C20 . . . . -76.57(13) ?
    N1 Zn N2 C20 . . . . -178.78(13) ?
    O2 Zn N2 C18 . . . . -168.69(11) ?
    O1 Zn N2 C18 . . . . -65.23(19) ?
    O3 Zn N2 C18 . . . . 87.48(11) ?
    N1 Zn N2 C18 . . . . -14.73(10) ?
    Zn O1 C1 C6 . . . . 6.6(2) ?
    Zn O1 C1 C2 . . . . -173.09(11) ?
    O1 C1 C2 C3 . . . . -174.06(15) ?
    C6 C1 C2 C3 . . . . 6.2(2) ?
    O1 C1 C2 C7 . . . . 8.2(2) ?
    C6 C1 C2 C7 . . . . -171.50(14) ?
    C1 C2 C3 C4 . . . . -3.7(2) ?
    C7 C2 C3 C4 . . . . 173.99(15) ?
    C2 C3 C4 C5 . . . . -0.4(2) ?
    C2 C3 C4 C11 . . . . -177.95(15) ?
    C3 C4 C5 C6 . . . . 1.7(2) ?
    C11 C4 C5 C6 . . . . 179.12(15) ?
    C4 C5 C6 C15 . . . . -176.22(15) ?
    C4 C5 C6 C1 . . . . 1.1(2) ?
    O1 C1 C6 C15 . . . . -7.7(3) ?
    C2 C1 C6 C15 . . . . 172.05(15) ?
    O1 C1 C6 C5 . . . . 175.20(15) ?
    C2 C1 C6 C5 . . . . -5.1(2) ?
    C3 C2 C7 C8 . . . . -2.6(2) ?
    C1 C2 C7 C8 . . . . 175.02(15) ?
    C3 C2 C7 C9 . . . . 116.96(17) ?
    C1 C2 C7 C9 . . . . -65.43(19) ?
    C3 C2 C7 C10 . . . . -121.71(17) ?
    C1 C2 C7 C10 . . . . 55.90(19) ?
    C5 C4 C11 C13 . . . . -7.8(2) ?
    C3 C4 C11 C13 . . . . 169.57(15) ?
    C5 C4 C11 C12 . . . . 112.85(18) ?
    C3 C4 C11 C12 . . . . -69.76(19) ?
    C5 C4 C11 C14 . . . . -127.48(17) ?
    C3 C4 C11 C14 . . . . 49.91(19) ?
    C16 N1 C15 C6 . . . . -178.57(15) ?
    Zn N1 C15 C6 . . . . 7.9(2) ?
    C5 C6 C15 N1 . . . . 177.20(15) ?
    C1 C6 C15 N1 . . . . 0.0(3) ?
    C15 N1 C16 C18 . . . . 173.74(15) ?
    Zn N1 C16 C18 . . . . -11.89(17) ?
    C15 N1 C16 C17 . . . . -9.4(2) ?
    Zn N1 C16 C17 . . . . 164.96(12) ?
    C18 C16 C17 N3 . . . . 142(2) ?
    N1 C16 C17 N3 . . . . -34(3) ?
    N1 C16 C18 N2 . . . . -1.0(2) ?
    C17 C16 C18 N2 . . . . -177.83(14) ?
    N1 C16 C18 C19 . . . . 176.23(14) ?
    C17 C16 C18 C19 . . . . -0.6(2) ?
    C20 N2 C18 C16 . . . . 177.49(14) ?
    Zn N2 C18 C16 . . . . 13.30(17) ?
    C20 N2 C18 C19 . . . . 0.2(2) ?
    Zn N2 C18 C19 . . . . -163.95(12) ?
    C16 C18 C19 N4 . . . . -144(2) ?
    N2 C18 C19 N4 . . . . 33(2) ?
    C18 N2 C20 C21 . . . . -178.19(15) ?
    Zn N2 C20 C21 . . . . -15.9(2) ?
    N2 C20 C21 C22 . . . . 177.32(15) ?
    N2 C20 C21 C26 . . . . -2.7(3) ?
    C20 C21 C22 C23 . . . . -178.94(15) ?
    C26 C21 C22 C23 . . . . 1.0(2) ?
    C21 C22 C23 C24 . . . . -0.9(2) ?
    C21 C22 C23 C27 . . . . 176.69(15) ?
    C22 C23 C24 C25 . . . . 0.5(2) ?
    C27 C23 C24 C25 . . . . -176.99(16) ?
    C23 C24 C25 C26 . . . . -0.4(3) ?
    C23 C24 C25 C31 . . . . 179.57(15) ?
    Zn O2 C26 C25 . . . . -153.79(12) ?
    Zn O2 C26 C21 . . . . 26.7(2) ?
    C24 C25 C26 O2 . . . . -179.06(15) ?
    C31 C25 C26 O2 . . . . 1.0(2) ?
    C24 C25 C26 C21 . . . . 0.5(2) ?
    C31 C25 C26 C21 . . . . -179.45(14) ?
    C20 C21 C26 O2 . . . . -1.3(2) ?
    C22 C21 C26 O2 . . . . 178.71(15) ?
    C20 C21 C26 C25 . . . . 179.17(15) ?
    C22 C21 C26 C25 . . . . -0.8(2) ?
    C22 C23 C27 C28 . . . . 50.7(2) ?
    C24 C23 C27 C28 . . . . -131.85(18) ?
    C22 C23 C27 C29 . . . . 173.39(16) ?
    C24 C23 C27 C29 . . . . -9.2(2) ?
    C22 C23 C27 C30 . . . . -68.0(2) ?
    C24 C23 C27 C30 . . . . 109.38(18) ?
    C24 C25 C31 C32 . . . . -1.6(2) ?
    C26 C25 C31 C32 . . . . 178.31(16) ?
    C24 C25 C31 C33 . . . . 117.58(17) ?
    C26 C25 C31 C33 . . . . -62.5(2) ?
    C24 C25 C31 C34 . . . . -120.71(17) ?
    C26 C25 C31 C34 . . . . 59.2(2) ?
