# Supplementary material for: (Dimethyl sulfoxide-κO){4,4′,6,6′-tetra-tert-butyl-2,2′-[1,2-dicyano­ethene-1,2-diylbis(nitrilo­methyl­idyne)]diphenolato-κ4 O,N,N′,O′}zinc(II) acetonitrile monosolvate
Source: Acta Crystallogr Sect E Struct Rep Online. 2011 Feb 9;67(Pt 3):m314–5. doi: 10.1107/S160053681100359X (PMC3052118; doi:10.1107/S160053681100359X)
Supplement: Supplementary file 2 [file e-67-0m314-Isup2.hkl]

#
# h,k,l, Fc-squared, Fo-squared, sigma(Fo-squared) and status flag
#
data_I
_shelx_title '  P21/n'
_shelx_refln_list_code          4
_shelx_F_calc_maximum      360.04
_exptl_crystal_F_000      1536.00
_reflns_d_resolution_high  0.7696
 
loop_
 _symmetry_equiv_pos_as_xyz
 'x, y, z'
 '-x+1/2, y+1/2, -z+1/2'
 '-x, -y, -z'
 'x-1/2, -y-1/2, z-1/2'
 
_cell_length_a    12.3288
_cell_length_b    17.7043
_cell_length_c    17.3932
_cell_angle_alpha  90.000
_cell_angle_beta   92.439
_cell_angle_gamma  90.000
 
_shelx_F_squared_multiplier     1.000
 
loop_
 _refln_index_h
 _refln_index_k
 _refln_index_l
 _refln_F_squared_calc
 _refln_F_squared_meas
 _refln_F_squared_sigma
 _refln_observed_status
   2   0   0    19617.47    19408.33    367.85 o
   4   0   0     1618.23     1810.81     45.20 o
   6   0   0      103.24      104.28     15.53 o
   8   0   0      294.90      231.67     22.95 o
  10   0   0      882.40      762.86     47.25 o
  12   0   0      184.18      171.51     40.90 o
  14   0   0      701.75      667.77     63.68 o
  16   0   0      305.02      352.75     68.77 o
   2   1   0     4781.54     4938.68     75.93 o
   3   1   0     3401.82     3425.88     56.70 o
   4   1   0     2751.98     2711.75     52.01 o
   5   1   0      128.02       78.28      8.77 o
   6   1   0       98.87      208.14     12.78 o
   7   1   0      125.29       87.32     11.49 o
   8   1   0     8042.10     7712.42    117.51 o
   9   1   0       11.36       -4.63     12.87 o
  10   1   0     4509.55     4601.03     80.49 o
  11   1   0      140.48      113.45     20.69 o
  12   1   0     1262.71     1206.48    121.82 o
  13   1   0      311.48      298.17     33.92 o
  14   1   0      419.47      417.29     39.02 o
  15   1   0      190.55      186.38     34.30 o
   0   2   0    10785.71     9669.54    183.72 o
   1   2   0      168.17      139.50      5.68 o
   2   2   0       35.86       37.52      4.94 o
   3   2   0     7419.54     7798.28    109.12 o
   4   2   0     1099.45     1151.91     26.68 o
   5   2   0     4397.85     4641.19     77.97 o
   6   2   0    10337.28    11409.26    178.16 o
   7   2   0     1808.27     1924.11     38.85 o
   8   2   0     1369.03     1475.22     34.75 o
   9   2   0     1616.03     1589.60     38.32 o
  10   2   0      711.11      747.72     28.87 o
  11   2   0     1287.45     1286.18     57.32 o
  12   2   0      144.60      163.88     28.27 o
  13   2   0     2647.61     2688.21     78.09 o
  14   2   0        5.19      -33.11     25.82 o
  15   2   0     1971.37     2079.55     73.56 o
   1   3   0    36255.53    37577.06    500.00 o
   2   3   0       29.19       19.58      5.33 o
   3   3   0     4052.69     3904.74     58.25 o
   4   3   0      619.30      586.96     19.04 o
   5   3   0     6872.70     6488.14     95.65 o
   6   3   0     1924.61     2148.95     40.01 o
   7   3   0     9736.19     9701.27    237.89 o
   8   3   0     1606.75     1719.41     41.92 o
   9   3   0     4373.42     4183.49     79.96 o
  10   3   0      290.31      238.47     22.41 o
  11   3   0      703.64      654.93     33.28 o
  12   3   0     2191.95     2100.56     74.99 o
  13   3   0       55.29       69.16     27.10 o
  14   3   0        7.71       -1.25     26.57 o
  15   3   0      614.01      610.36     46.59 o
   0   4   0     2147.12     2422.57     51.48 o
   1   4   0    48313.48    49893.61    664.17 o
   2   4   0    17656.03    18282.72    246.86 o
   3   4   0       30.05       19.26      6.14 o
   4   4   0    14359.90    14422.91    199.03 o
   5   4   0     3498.76     3589.18     57.51 o
   6   4   0      167.41      147.68     11.81 o
   7   4   0      544.99      469.62     30.59 o
   8   4   0       76.80       51.84     12.52 o
   9   4   0       70.19       61.09     14.25 o
  10   4   0       54.10       48.93     18.15 o
  11   4   0      562.56      385.77     31.09 o
  12   4   0       47.65       23.58     11.85 o
  13   4   0     1336.02     1393.86     69.04 o
  14   4   0      216.62      194.55     32.46 o
  15   4   0     2411.49     2670.05     85.06 o
   1   5   0    15552.04    16651.94    225.40 o
   2   5   0    20000.03    20984.01    283.30 o
   3   5   0     1516.56     1598.33     28.65 o
   4   5   0     4337.69     4314.53     71.75 o
   5   5   0        1.18       16.46      8.18 o
   6   5   0     8185.04     8672.33    126.94 o
   7   5   0     1700.88     1618.17     39.51 o
   8   5   0     1760.36     1772.32     39.15 o
   9   5   0       30.89      -14.69     18.10 o
  10   5   0     4299.80     4297.13     97.44 o
  11   5   0       40.98       22.79     18.98 o
  12   5   0     2599.79     2623.47     65.99 o
  13   5   0        3.87      -13.74     21.22 o
  14   5   0     1079.08      972.16     65.81 o
  15   5   0        0.09      -37.59     25.06 o
   0   6   0      122.07       24.19     13.08 o
   1   6   0     6191.82     6733.55     95.44 o
   2   6   0     1025.74      880.50     18.66 o
   3   6   0     5020.08     5547.77     81.36 o
   4   6   0     7259.42     7314.98    106.16 o
   5   6   0     1857.97     2060.48     41.35 o
   6   6   0     4208.68     4366.69     76.62 o
   7   6   0     1415.04     1422.30     35.62 o
   8   6   0     5787.47     5982.40    104.12 o
   9   6   0        4.04       -4.39     16.31 o
  10   6   0     1353.87     1379.24     43.60 o
  11   6   0     1660.22     1666.38     49.34 o
  12   6   0      824.93      850.41     44.14 o
  13   6   0     1138.58     1054.49     46.26 o
  14   6   0        0.24       -0.77     27.88 o
  15   6   0       11.45      -11.79     30.59 o
   1   7   0      168.42      336.86     11.27 o
   2   7   0       11.94       54.04      8.87 o
   3   7   0     1614.27     1457.61     28.10 o
   4   7   0      596.15      665.17     19.22 o
   5   7   0     5288.88     5031.56     84.90 o
   6   7   0     7351.87     7568.18    113.09 o
   7   7   0     2579.57     2443.52     46.69 o
   8   7   0     1759.47     1757.62     39.39 o
   9   7   0     1368.31     1434.74     42.10 o
  10   7   0     2841.99     2724.61     63.56 o
  11   7   0     1450.19     1384.86     45.86 o
  12   7   0      102.11      112.14     23.37 o
  13   7   0       37.21       18.86     21.72 o
  14   7   0      151.87      137.00     32.26 o
  15   7   0       11.38       14.87     31.26 o
   0   8   0     6190.51     7024.76    142.52 o
   1   8   0       74.67      103.51      7.63 o
   2   8   0      551.65      630.63     16.80 o
   3   8   0     3851.45     3753.22     59.28 o
   4   8   0     1177.29     1203.65     26.93 o
   5   8   0     5864.09     5801.71     88.83 o
   6   8   0      274.33      246.37     16.77 o
   7   8   0     1166.28     1239.48     44.23 o
   8   8   0      477.80      431.12     25.47 o
   9   8   0     1257.61     1306.49     51.15 o
  10   8   0      246.35      220.42     23.08 o
  11   8   0     1457.89     1428.69     46.17 o
  12   8   0      263.34      298.67     28.47 o
  13   8   0      945.40      916.42     43.66 o
  14   8   0        0.10        1.07     28.02 o
  15   8   0     1975.39     2040.95     73.89 o
   1   9   0      558.35      667.05     23.02 o
   2   9   0      119.74      118.40      9.07 o
   3   9   0     4146.77     4100.77     75.68 o
   4   9   0     2515.47     2647.39     46.64 o
   5   9   0    15850.11    15921.52    223.63 o
   6   9   0      231.42      241.49     16.08 o
   7   9   0     3959.89     3845.68    100.28 o
   8   9   0      205.41      199.74     20.43 o
   9   9   0     3104.84     3004.07     66.42 o
  10   9   0     1592.88     1594.59     47.51 o
  11   9   0       30.55        6.38     19.80 o
  12   9   0      791.43      829.46     40.54 o
  13   9   0      172.93      160.31     26.73 o
  14   9   0      636.79      596.31     48.07 o
   0  10   0     4239.21     4264.78     93.15 o
   1  10   0      988.26     1003.22     22.20 o
   2  10   0     3700.84     3529.88     57.06 o
   3  10   0       69.68       70.03      9.83 o
   4  10   0     4457.38     4282.60     69.08 o
   5  10   0       18.23       11.41     10.62 o
   6  10   0      735.13      806.04     25.95 o
   7  10   0      171.01      142.69     18.89 o
   8  10   0       64.31       49.91     16.90 o
   9  10   0       29.78       19.08     17.76 o
  10  10   0     1404.87     1321.90     44.87 o
  11  10   0        2.07        7.61     19.98 o
  12  10   0      159.00      147.13     26.77 o
  13  10   0      655.57      651.24     38.93 o
  14  10   0      377.45      437.62     36.62 o
   1  11   0     6340.30     6665.47    110.68 o
   2  11   0      592.37      699.91     22.89 o
   3  11   0      353.09      376.06     16.32 o
   4  11   0        3.50        6.64     10.00 o
   5  11   0      500.65      534.98     21.30 o
   6  11   0      403.17      404.83     20.08 o
   7  11   0       55.70       40.74     16.76 o
   8  11   0     2057.80     1949.13     55.31 o
   9  11   0     1546.96     1416.26     43.57 o
  10  11   0     3334.76     3501.20     77.06 o
  11  11   0     1777.19     1809.39     54.14 o
  12  11   0     1370.12     1454.94     69.90 o
  13  11   0      426.72      412.42     33.59 o
  14  11   0      971.93     1114.42     51.33 o
   0  12   0     7337.17     7573.58    325.59 o
   1  12   0        4.82        1.07      9.90 o
   2  12   0     5185.61     5441.22     84.45 o
   3  12   0      357.43      387.42     16.93 o
   4  12   0     5247.33     5339.94     84.98 o
   5  12   0      108.45      147.05     14.27 o
   6  12   0      680.10      719.50     27.89 o
   7  12   0     1423.28     1380.44     40.27 o
   8  12   0      272.35      284.78     23.65 o
   9  12   0     1162.84     1175.03     45.77 o
  10  12   0      677.98      677.47     35.70 o
  11  12   0     1189.44     1192.55     45.71 o
  12  12   0      237.64      248.90     33.61 o
  13  12   0      298.00      311.92     37.73 o
   1  13   0     3790.44     3813.33     84.90 o
   2  13   0      354.59      364.72     26.30 o
   3  13   0     3454.85     3516.50     80.72 o
   4  13   0      310.02      276.64     24.62 o
   5  13   0      459.21      441.96     24.79 o
   6  13   0        9.82        4.24     14.68 o
   7  13   0       22.14       10.33     19.11 o
   8  13   0      285.93      274.50     28.14 o
   9  13   0      331.36      311.43     30.64 o
  10  13   0     1129.81     1031.88     50.60 o
  11  13   0      610.76      597.30     42.28 o
  12  13   0      141.39      115.53     32.40 o
  13  13   0      155.49      125.28     41.15 o
   0  14   0      173.06       80.73     28.19 o
   1  14   0        0.98       11.66     17.36 o
   2  14   0     1470.15     1390.25     47.88 o
   3  14   0      636.23      638.14     34.56 o
   4  14   0     3173.30     3217.36     78.61 o
   5  14   0      373.87      409.87     29.72 o
   6  14   0     2033.80     1976.19     71.59 o
   7  14   0      519.06      609.62     49.56 o
   8  14   0     1570.09     1559.80     66.70 o
   9  14   0      495.30      574.77     48.27 o
  10  14   0       31.60       23.71     19.02 o
  11  14   0     1734.86     1830.83     80.52 o
  12  14   0      176.26      236.70     44.45 o
   1  15   0     1528.45     1488.08     55.92 o
   2  15   0      643.68      672.46     37.33 o
   3  15   0      801.38      784.44     39.46 o
   4  15   0     1360.98     1283.44     49.32 o
   5  15   0     1510.38     1427.86     51.06 o
   6  15   0     2959.28     2894.72    111.12 o
   7  15   0       48.45       60.15     27.65 o
   8  15   0       30.06       24.51     35.77 o
   9  15   0      386.19      365.86     42.49 o
  10  15   0      161.70      216.20     38.57 o
  11  15   0      252.94      265.02     86.83 o
  12  15   0      650.59      674.63     59.78 o
   0  16   0      356.37      382.00     59.59 o
   1  16   0      396.00      403.34     30.86 o
   2  16   0     1314.56     1369.48     50.92 o
   3  16   0        0.55        5.73     18.53 o
   4  16   0     1461.93     1488.14     52.96 o
   5  16   0       36.64        8.05     25.60 o
   6  16   0      967.67      964.18     57.36 o
   7  16   0        0.61       -8.22     26.28 o
   8  16   0     2004.81     2149.70     82.92 o
   9  16   0      306.60      239.25     47.62 o
  10  16   0      118.62      122.89     35.90 o
  11  16   0       53.90       64.48     33.00 o
   1  17   0     2118.91     2087.74     63.33 o
   2  17   0      358.31      318.33     34.72 o
   3  17   0      515.76      546.49     36.11 o
   4  17   0     1339.16     1327.65     53.90 o
   5  17   0       94.44       17.20     27.78 o
   6  17   0     2485.12     2413.45     94.56 o
   7  17   0      491.89      368.75     41.84 o
   8  17   0      569.93      526.34     50.12 o
   9  17   0      371.94      455.58     48.11 o
  10  17   0      343.47      349.34     47.01 o
   0  18   0      149.88      275.01     99.13 o
   1  18   0      188.88      195.11     27.84 o
   2  18   0      153.24      179.89     32.08 o
   3  18   0       43.57       37.47     22.83 o
   4  18   0      420.01      386.00     45.58 o
   5  18   0      785.67      855.40     57.27 o
   6  18   0       87.42       74.19     33.21 o
   7  18   0     1125.59     1179.15     68.86 o
   8  18   0      122.95      138.66     38.16 o
   9  18   0     2085.85     2156.97    196.33 o
   1  19   0     1182.75     1083.14     52.36 o
   2  19   0      499.31      528.07     57.54 o
   3  19   0       71.41       50.20     24.68 o
   4  19   0      966.86      944.43     59.48 o
   5  19   0      775.77      876.05     59.19 o
   6  19   0      701.97      742.88     57.64 o
   7  19   0      646.13      676.87     57.14 o
   8  19   0      347.71      326.09     45.99 o
   9  19   0      485.91      523.87     53.17 o
   0  20   0      572.81      459.05     55.22 o
   1  20   0      216.77      192.25     32.26 o
   2  20   0       99.36       87.33     31.74 o
   3  20   0       47.61       26.37     25.56 o
   4  20   0     1238.67     1235.58     69.94 o
   5  20   0       86.79       92.94     54.87 o
   6  20   0     2330.82     2212.86    102.56 o
   7  20   0        5.48        5.60     34.59 o
   1  21   0        1.78       -4.94     27.09 o
   2  21   0     1763.44     1748.09     64.89 o
   3  21   0      153.53      169.34     38.25 o
   4  21   0      965.74      923.31     63.18 o
   5  21   0      378.39      418.85     64.69 o
   6  21   0       32.13       46.86     39.04 o
   0  22   0      541.58      493.45     99.77 o
   1  22   0       46.10       51.04     35.46 o
   2  22   0       76.33       34.16     28.09 o
   3  22   0      438.91      421.95     48.55 o
   4  22   0     1554.78     1526.95     81.51 o
 -15   0   1        1.85       12.64     40.87 o
 -13   0   1     4887.74     4982.14    164.84 o
 -11   0   1     1164.72     1184.08     67.69 o
  -9   0   1     3162.79     3229.17     83.88 o
  -7   0   1      405.25      349.92     23.25 o
  -5   0   1     1585.51     1550.20     42.49 o
  -3   0   1      421.43      407.76     17.35 o
   3   0   1    16187.51    16862.66    396.32 o
   5   0   1      310.13      375.88     31.92 o
   7   0   1      199.36      264.98     22.15 o
   9   0   1      474.78      457.13     32.39 o
  11   0   1      105.16       90.26     24.40 o
  13   0   1      225.07      190.56     43.09 o
  15   0   1      190.17      201.83     82.18 o
 -16   1   1      104.11       73.16     33.34 o
 -15   1   1       11.20      -21.04     28.92 o
 -14   1   1      345.75      306.95     36.82 o
 -13   1   1       13.41        7.49     24.97 o
 -12   1   1     1205.27     1141.62     49.60 o
 -11   1   1     5304.55     5199.33    114.22 o
 -10   1   1      111.18      114.70     16.10 o
  -9   1   1     7979.02     8256.46    126.17 o
  -8   1   1     2395.93     2295.58     44.96 o
  -7   1   1     1066.51      910.47     24.45 o
  -6   1   1     1749.90     1595.00     31.90 o
  -5   1   1      191.83      171.16     11.08 o
  -4   1   1      252.77      260.59     13.35 o
  -3   1   1    17613.47    17378.81    382.35 o
  -2   1   1     1050.05     1111.51     20.09 o
  -1   1   1       55.73       19.36      4.72 o
   1   1   1     2464.29     1982.36     76.07 o
   2   1   1    10741.47    10711.31    206.69 o
   3   1   1     2540.08     2523.12    100.24 o
   4   1   1     4273.00     4134.94     88.08 o
   5   1   1     6248.33     5894.29    166.52 o
   6   1   1     5807.60     5736.71     87.79 o
   7   1   1     6297.85     5914.42     92.00 o
   8   1   1        2.95        5.05     11.40 o
   9   1   1    12201.12    12109.51    178.24 o
  10   1   1      128.45      122.23     17.44 o
  11   1   1     4642.23     4653.34     83.50 o
  12   1   1     1063.60      965.00     56.68 o
  13   1   1      222.58      182.72     30.55 o
  14   1   1      119.36      106.39     30.57 o
  15   1   1       10.63      -28.87     28.98 o
 -15   2   1        2.13      -12.40     28.67 o
 -14   2   1      804.15      806.84     48.99 o
 -13   2   1       68.09       59.80     27.51 o
 -12   2   1     2717.28     2723.47     76.15 o
 -11   2   1     2366.90     2161.71     64.16 o
 -10   2   1     4241.24     4383.15     98.29 o
  -9   2   1      293.56      250.89     17.74 o
  -8   2   1      191.47      193.57     14.84 o
  -7   2   1     1426.02     1758.57     36.00 o
  -6   2   1      743.93     1091.51     38.44 o
  -5   2   1     1437.89     1464.54     31.43 o
  -4   2   1     3914.76     4256.81     69.94 o
  -3   2   1     1988.32     2082.36     47.52 o
  -2   2   1     7093.56     7456.81    102.69 o
  -1   2   1     9879.88    10009.37    147.39 o
   0   2   1    11345.80    10870.53    179.44 o
   1   2   1     7979.24     8380.06    140.30 o
   2   2   1       21.83        6.22      4.45 o
   3   2   1    16462.23    16844.56    280.12 o
   4   2   1     6308.35     6251.39    110.58 o
   5   2   1       78.46       73.66      8.61 o
   6   2   1      586.97      550.92     28.15 o
   7   2   1      272.90      340.06     18.99 o
   8   2   1      733.37      664.89     24.52 o
   9   2   1      137.00      138.27     16.38 o
  10   2   1     1266.41     1280.80     36.63 o
  11   2   1      142.88      138.02     22.17 o
  12   2   1     1459.82     1409.27     56.87 o
  13   2   1      234.60      228.91     32.47 o
  14   2   1     2157.63     2251.51     91.77 o
  15   2   1      131.69      139.05     33.97 o
 -15   3   1       65.06       56.96     32.02 o
 -14   3   1      489.69      512.47     41.92 o
 -13   3   1        3.74      -15.80     24.69 o
 -12   3   1      381.20      400.21     63.06 o
 -11   3   1      620.36      603.77     31.88 o
 -10   3   1     2125.16     2160.80     67.17 o
  -9   3   1       22.79       24.25     13.96 o
  -8   3   1    11081.78    11427.75    204.12 o
  -7   3   1        0.66        4.02     12.80 o
  -6   3   1    12465.10    11117.79    254.09 o
  -5   3   1     3627.24     4099.89     69.70 o
  -4   3   1    21339.10    21095.46    286.38 o
  -3   3   1       63.20       86.46     11.27 o
  -2   3   1     8789.40     9185.45    137.49 o
  -1   3   1     5403.58     5893.28     89.20 o
   0   3   1     1282.90     1418.56     32.50 o
   1   3   1       85.97      115.41      5.97 o
   2   3   1     5107.16     5322.39     92.34 o
   3   3   1     6036.68     6122.64    106.96 o
   4   3   1      255.25      166.54     11.94 o
   5   3   1     2949.63     3114.73     56.04 o
   6   3   1     3355.96     2962.59     51.31 o
   7   3   1     1680.51     1926.80     44.89 o
   8   3   1     5870.76     5689.19    180.82 o
   9   3   1        2.34       -3.89      9.66 o
  10   3   1      392.50      430.27     32.99 o
  11   3   1       94.68       42.68     19.04 o
  12   3   1     1140.11     1199.36     46.39 o
  13   3   1      921.85      829.74     51.46 o
  14   3   1       88.25       39.22     28.21 o
  15   3   1      261.15      326.64     39.77 o
 -15   4   1       62.30       82.66     32.04 o
 -14   4   1     2987.02     2749.46     82.50 o
 -13   4   1       82.19       73.45     26.98 o
 -12   4   1        6.40        5.82     17.60 o
 -11   4   1      689.33      696.30     38.32 o
 -10   4   1      471.44      534.67     33.04 o
  -9   4   1      296.01      314.31     22.91 o
  -8   4   1     1797.42     1695.83     37.08 o
  -7   4   1      355.22      335.79     21.35 o
  -6   4   1      949.11     1063.80     25.03 o
  -5   4   1     1114.04     1011.25     22.45 o
  -4   4   1      913.19      936.09     20.31 o
  -3   4   1      250.80      253.06     10.87 o
  -2   4   1     3418.88     3150.62     47.16 o
  -1   4   1     1368.08     1273.38     21.59 o
   0   4   1       98.88      110.99      7.41 o
   1   4   1   129628.54   129103.43   3052.80 o
   2   4   1    15839.35    15775.33    297.02 o
   3   4   1    15536.44    16067.93    240.38 o
   4   4   1     4655.34     4549.62     75.45 o
   5   4   1      747.06      729.12     27.32 o
   6   4   1     1598.02     1433.29     31.32 o
   7   4   1      577.09      595.93     22.05 o
   8   4   1     5016.52     5343.74     86.92 o
   9   4   1       13.73       22.07     13.87 o
  10   4   1      359.06      355.68     26.27 o
  11   4   1       23.12      -17.50     16.76 o
  12   4   1     1115.43     1035.64     72.25 o
  13   4   1     1774.39     1652.10     72.77 o
  14   4   1     1687.09     1771.62     90.33 o
  15   4   1        2.56       -3.98     27.95 o
 -15   5   1     1314.44     1302.70     74.23 o
 -14   5   1        3.63        6.66     20.51 o
 -13   5   1      907.55      870.60     47.77 o
 -12   5   1     1555.61     1511.53     48.06 o
 -11   5   1     3208.13     3295.02     76.96 o
 -10   5   1       36.98        0.63     17.36 o
  -9   5   1     4958.22     4841.08     91.05 o
  -8   5   1     4358.84     4483.02     74.54 o
  -7   5   1     1467.14     1436.63     31.98 o
  -6   5   1     1002.04      971.33     24.04 o
  -5   5   1     1627.14     1754.58     32.95 o
  -4   5   1      840.26      769.20     24.83 o
  -3   5   1     2859.11     3294.71     55.27 o
  -2   5   1     1415.29     1431.36     25.24 o
  -1   5   1      686.16      651.35     14.48 o
   0   5   1      869.48      758.07     18.57 o
   1   5   1    34705.94    36555.63    488.70 o
   2   5   1    32237.66    34328.04    503.73 o
   3   5   1      173.27      182.96     10.74 o
   4   5   1     1469.78     1585.41     32.82 o
   5   5   1     1229.35     1228.08     32.96 o
   6   5   1     3824.63     3995.16     65.51 o
   7   5   1     3057.06     2964.30     53.77 o
   8   5   1      521.75      541.36     23.00 o
   9   5   1     3678.69     3443.67     64.26 o
  10   5   1       97.51       65.46     19.20 o
  11   5   1     4558.23     4519.91     91.70 o
  12   5   1      200.67      167.24     38.93 o
  13   5   1     1225.63     1281.51     49.02 o
  14   5   1      148.10      200.27     55.65 o
  15   5   1     1391.70     1304.52     62.79 o
 -15   6   1       99.56       58.95     30.12 o
 -14   6   1      208.03      170.17     34.86 o
 -13   6   1      251.71      268.77     28.32 o
 -12   6   1        8.30        7.92     19.47 o
 -11   6   1      334.84      337.12     26.71 o
 -10   6   1      512.92      416.94     27.05 o
  -9   6   1     6041.86     6230.48    111.76 o
  -8   6   1       53.81       61.48     15.67 o
  -7   6   1     4553.29     4425.27     72.23 o
  -6   6   1      134.46      135.47     11.46 o
  -5   6   1     1005.94      910.16     22.40 o
  -4   6   1      371.70      414.37     18.44 o
  -3   6   1     3121.01     3016.28     51.55 o
  -2   6   1      419.12      466.34     13.25 o
  -1   6   1    50286.23    50845.65    677.95 o
   0   6   1      165.09      188.91     10.41 o
   1   6   1     7291.80     6901.30     97.73 o
   2   6   1     3128.40     3341.71     56.00 o
   3   6   1     2915.33     2680.18     50.72 o
   4   6   1     3039.76     3046.70     77.81 o
   5   6   1     2326.71     2294.29     41.70 o
   6   6   1     2223.97     2222.68     42.33 o
   7   6   1       36.49       23.71     11.30 o
   8   6   1      233.33      270.56     18.16 o
   9   6   1      500.33      515.32     30.23 o
  10   6   1     1581.61     1543.09     45.49 o
  11   6   1      273.58      239.95     29.54 o
  12   6   1      678.29      740.02     37.96 o
  13   6   1       17.35       14.64     21.75 o
  14   6   1       58.17       75.35     28.71 o
  15   6   1      458.42      390.29     40.80 o
 -15   7   1      241.60      200.93     35.83 o
 -14   7   1        8.80       23.06     27.72 o
 -13   7   1       64.02       55.79     23.18 o
 -12   7   1      657.81      693.30     36.49 o
 -11   7   1      260.34      285.73     25.75 o
 -10   7   1     1000.33     1022.80     38.53 o
  -9   7   1      714.97      719.20     39.31 o
  -8   7   1     2605.83     2499.82     55.67 o
  -7   7   1      507.91      482.60     23.25 o
  -6   7   1     7911.05     7929.81    117.67 o
  -5   7   1      476.37      437.81     19.10 o
  -4   7   1     4547.69     4341.52     67.38 o
  -3   7   1       79.38       79.60      8.30 o
  -2   7   1     9526.99     9767.30    149.49 o
  -1   7   1      361.54      371.58     14.35 o
   0   7   1     3908.50     4288.70     71.47 o
   1   7   1        2.20       -0.77      6.57 o
   2   7   1     4792.49     5122.79     82.55 o
   3   7   1      131.25      163.26     10.09 o
   4   7   1     3036.56     2949.46     53.38 o
   5   7   1      820.99      878.15     25.28 o
   6   7   1     1064.50      975.72     26.32 o
   7   7   1     1794.82     1699.01     37.78 o
   8   7   1      323.31      359.02     21.54 o
   9   7   1     4603.13     4603.12     99.69 o
  10   7   1      756.37      723.67     38.44 o
  11   7   1      438.23      480.06     30.64 o
  12   7   1       11.58        3.81     20.80 o
  13   7   1        3.78       -9.45     21.29 o
  14   7   1      188.03      235.90     29.64 o
  15   7   1      266.31      276.98     37.77 o
 -15   8   1      154.11      122.94     34.39 o
 -14   8   1     1189.54     1154.16     56.74 o
 -13   8   1       93.39       50.67     23.84 o
 -12   8   1     1388.61     1413.89     63.85 o
 -11   8   1        0.07      -16.09     18.53 o
 -10   8   1      523.61      604.68     31.66 o
  -9   8   1      180.24      138.55     19.74 o
  -8   8   1       27.75       11.71     15.30 o
  -7   8   1      703.28      724.28     29.24 o
  -6   8   1      217.44      244.54     14.83 o
  -5   8   1       78.93       57.22     10.07 o
  -4   8   1      289.39      337.99     14.55 o
  -3   8   1       28.87       64.11      8.45 o
  -2   8   1      607.38      715.06     19.15 o
  -1   8   1     2420.70     2525.53     41.48 o
   0   8   1      417.65      451.23     16.76 o
   1   8   1     1729.36     1781.39     41.51 o
   2   8   1    13427.44    14539.79    201.09 o
   3   8   1     3400.48     3586.17     57.27 o
   4   8   1     3672.87     3636.75     59.16 o
   5   8   1      212.09      186.27     13.27 o
   6   8   1     2816.20     2869.41     68.98 o
   7   8   1      110.21       99.55     14.23 o
   8   8   1     1755.26     1797.59     41.04 o
   9   8   1      283.46      300.90     31.13 o
  10   8   1     1677.41     1664.66     48.23 o
  11   8   1     1961.77     2029.44     55.83 o
  12   8   1     2879.36     2845.08     70.63 o
  13   8   1      284.66      291.88     29.78 o
  14   8   1      853.40      904.42     45.96 o
 -14   9   1      324.02      334.66     37.94 o
 -13   9   1      528.24      463.43     34.54 o
 -12   9   1       78.19       83.87     23.02 o
 -11   9   1      587.80      635.67     34.62 o
 -10   9   1      735.93      708.83     34.08 o
  -9   9   1      115.68       77.44     18.26 o
  -8   9   1      713.03      638.74     35.31 o
  -7   9   1     1495.05     1462.17     62.73 o
  -6   9   1     7389.07     7577.41    124.50 o
  -5   9   1     2266.92     2224.91     42.26 o
  -4   9   1     6545.98     6444.68     96.81 o
  -3   9   1     2973.71     3247.65     53.17 o
  -2   9   1     6574.09     6611.44     97.08 o
  -1   9   1     1041.95     1093.97     23.01 o
   0   9   1     2235.62     2062.13     49.05 o
   1   9   1     2636.50     3008.26     55.59 o
   2   9   1      565.21      757.52     19.85 o
   3   9   1     9030.02     9315.67    133.92 o
   4   9   1     4254.55     4283.61     68.54 o
   5   9   1     1928.64     1861.48     37.89 o
   6   9   1     1813.41     1823.49     40.42 o
   7   9   1     1356.54     1387.18     43.08 o
   8   9   1       82.64      135.34     18.96 o
   9   9   1      256.93      231.34     25.70 o
  10   9   1        7.11      -15.09     22.35 o
  11   9   1      965.79      939.26     60.03 o
  12   9   1      397.49      408.71     31.38 o
  13   9   1     1031.38     1126.42     48.60 o
  14   9   1      131.81      140.93     28.96 o
 -14  10   1      935.59     1025.71     48.98 o
 -13  10   1      114.56      110.13     25.88 o
 -12  10   1      184.07      210.35     26.54 o
 -11  10   1     1406.52     1449.54     55.92 o
 -10  10   1      141.11      131.03     30.42 o
  -9  10   1     2875.71     2683.55     62.25 o
  -8  10   1     1214.93     1229.53     43.95 o
  -7  10   1     1511.73     1580.26     46.17 o
  -6  10   1       30.06       20.21     11.69 o
  -5  10   1    12275.19    12245.67    175.65 o
  -4  10   1     2313.22     2316.20     42.82 o
  -3  10   1    14093.08    14573.39    204.19 o
  -2  10   1      347.47      340.34     14.09 o
  -1  10   1     3861.22     4167.55     65.01 o
   0  10   1      859.89      837.69     23.87 o
   1  10   1     1383.22     1299.01     31.82 o
   2  10   1      825.80      767.59     19.61 o
   3  10   1     2238.44     2130.61     39.49 o
   4  10   1     1297.45     1343.35     30.44 o
   5  10   1     1387.66     1353.13     31.87 o
   6  10   1        9.37       21.74     11.80 o
   7  10   1      992.72      949.37     32.93 o
   8  10   1     1780.30     1677.66     50.74 o
   9  10   1     1352.00     1328.21     41.59 o
  10  10   1       45.53       -3.71     18.20 o
  11  10   1        9.43       27.73     20.53 o
  12  10   1      738.77      838.38     41.13 o
  13  10   1       72.70      104.74     25.89 o
  14  10   1      665.07      697.93     42.50 o
 -14  11   1      309.02      341.93     34.54 o
 -13  11   1      327.81      286.83     31.08 o
 -12  11   1      234.15      253.38     28.08 o
 -11  11   1      429.60      388.72     29.87 o
 -10  11   1     1197.64     1107.53     42.10 o
  -9  11   1      610.25      623.58     31.58 o
  -8  11   1      518.32      538.69     50.15 o
  -7  11   1      679.89      725.76     30.45 o
  -6  11   1       28.48       13.62     12.76 o
  -5  11   1      784.38      763.26     24.75 o
  -4  11   1      415.48      413.71     18.04 o
  -3  11   1      128.49      164.69     12.27 o
  -2  11   1      764.23      763.96     58.22 o
  -1  11   1     1292.71     1371.65     33.29 o
   0  11   1     3130.68     3122.85     59.23 o
   1  11   1       60.34       86.89     15.03 o
   2  11   1      501.56      565.95     25.45 o
   3  11   1     2311.82     2200.90     41.14 o
   4  11   1      787.04      748.36     24.47 o
   5  11   1     1267.21     1174.88     30.12 o
   6  11   1      250.07      203.59     16.31 o
   7  11   1     8801.39     8909.45    135.85 o
   8  11   1      343.48      385.60     25.03 o
   9  11   1     2586.60     2625.16     68.78 o
  10  11   1      350.85      373.63     28.11 o
  11  11   1     2657.83     2597.65     65.58 o
  12  11   1       21.07       47.91     23.83 o
  13  11   1     1008.85     1053.82     48.25 o
  14  11   1       47.89       68.34     27.51 o
 -13  12   1      641.62      721.75     61.07 o
 -12  12   1       21.52       21.40     22.43 o
 -11  12   1      462.02      446.77     31.93 o
 -10  12   1     1640.48     1696.76     50.97 o
  -9  12   1     1077.06     1017.07     39.27 o
  -8  12   1     2875.23     2936.31     72.02 o
  -7  12   1      166.23      164.91     19.67 o
  -6  12   1       57.24       54.42     15.63 o
  -5  12   1      820.22      827.94     26.40 o
  -4  12   1      708.02      657.13     22.75 o
  -3  12   1     1269.96     1175.47     28.06 o
  -2  12   1     1913.99     1913.18     56.31 o
  -1  12   1     7138.69     7217.96    120.39 o
   0  12   1     1397.26     1329.44     33.66 o
   1  12   1     1564.79     1581.42     38.46 o
   2  12   1     3599.93     3496.46     67.18 o
   3  12   1      276.73      247.74     20.45 o
   4  12   1       67.98       72.93     17.42 o
   5  12   1        4.82       -5.77     17.82 o
   6  12   1     2675.48     2628.54     51.95 o
   7  12   1      274.44      254.42     22.06 o
   8  12   1     1988.57     1941.32     51.08 o
   9  12   1       66.92       76.18     19.03 o
  10  12   1     4194.36     4058.32    114.32 o
  11  12   1       79.42       20.94     25.31 o
  12  12   1      681.57      652.80     44.47 o
  13  12   1      431.06      479.99     44.52 o
 -13  13   1       51.19       96.33     31.53 o
 -12  13   1      943.01      965.31     53.15 o
 -11  13   1       68.83       56.49     26.61 o
 -10  13   1     2301.17     2246.76     70.04 o
  -9  13   1        7.54        2.33     12.36 o
  -8  13   1     3421.97     3428.79     84.92 o
  -7  13   1     2905.94     2939.39     96.66 o
  -6  13   1     2446.93     2488.90     65.08 o
  -5  13   1      434.96      439.40     29.11 o
  -4  13   1     4182.05     4252.04     93.20 o
  -3  13   1     3413.43     3491.53     84.12 o
  -2  13   1     7391.31     7123.22    139.19 o
  -1  13   1       10.56       18.18     16.82 o
   0  13   1     3911.88     3836.42    106.72 o
   1  13   1     1922.26     1830.26     54.63 o
   2  13   1     1884.45     1780.26     51.72 o
   3  13   1      135.82      105.54     20.38 o
   4  13   1      934.11      884.33     32.54 o
   5  13   1      903.17      929.67     34.15 o
   6  13   1      587.57      663.33     30.67 o
   7  13   1     1189.98     1050.01     54.06 o
   8  13   1      270.13      237.36     28.11 o
   9  13   1        8.50        9.82     21.86 o
  10  13   1      592.99      588.47     46.67 o
  11  13   1      240.11      261.41     33.18 o
  12  13   1      350.87      372.16     44.16 o
  13  13   1      161.32      219.85     36.89 o
 -12  14   1      253.08      206.47     41.05 o
 -11  14   1      763.78      844.18     59.98 o
 -10  14   1      194.07      151.11     34.00 o
  -9  14   1      585.88      571.89     47.68 o
  -8  14   1      421.67      366.94     64.87 o
  -7  14   1     2835.57     2861.64     90.71 o
  -6  14   1      744.29      680.44     45.86 o
  -5  14   1     1790.94     1826.35     55.56 o
  -4  14   1      381.60      317.23     26.83 o
  -3  14   1      356.09      379.76     27.91 o
  -2  14   1       11.17       10.20     17.87 o
  -1  14   1      251.04      283.26     25.36 o
   0  14   1       41.35       27.17     17.87 o
   1  14   1       49.97       40.13     18.30 o
   2  14   1      139.41      164.44     23.01 o
   3  14   1       71.87       44.86     19.72 o
   4  14   1     1049.08     1051.13     43.98 o
   5  14   1     3121.57     3179.04     79.02 o
   6  14   1     2922.36     3192.40     80.17 o
   7  14   1     1494.09     1517.36     64.20 o
   8  14   1      872.44      812.69     75.70 o
   9  14   1      626.11      493.57     45.66 o
  10  14   1      930.41      942.27     60.74 o
  11  14   1      622.98      646.04    110.94 o
  12  14   1      558.51      526.12     57.38 o
 -12  15   1       81.40       81.54     39.89 o
 -11  15   1     1080.21     1127.99     68.98 o
 -10  15   1      309.39      288.71     63.80 o
  -9  15   1       11.15       -5.55     27.97 o
  -8  15   1      111.48      141.41     32.10 o
  -7  15   1       26.24       49.01     28.14 o
  -6  15   1      103.31      108.18     28.54 o
  -5  15   1       17.30        4.97     23.32 o
  -4  15   1       90.16      112.60     21.66 o
  -3  15   1      126.58      115.91     21.58 o
  -2  15   1      277.03      256.86     26.43 o
  -1  15   1       17.85      -10.65     18.18 o
   0  15   1      485.99      403.03     29.51 o
   1  15   1     3459.64     3572.11     84.79 o
   2  15   1       25.61       16.30     24.94 o
   3  15   1     1120.49     1100.67     46.17 o
   4  15   1        2.46       -3.88     18.80 o
   5  15   1     2125.44     2185.66     63.25 o
   6  15   1      459.31      477.70     41.91 o
   7  15   1       18.64       16.02     26.54 o
   8  15   1      196.86      146.33     33.50 o
   9  15   1     1059.98     1064.69     62.61 o
  10  15   1        3.14      -14.45     30.21 o
  11  15   1     1474.42     1485.28     98.33 o
  12  15   1       35.84       32.46     34.48 o
 -11  16   1        6.90      -15.76     20.86 o
 -10  16   1      164.41      183.70     45.01 o
  -9  16   1     1117.14     1081.45     66.62 o
  -8  16   1       60.16       48.10     30.35 o
  -7  16   1     1426.40     1345.47    115.30 o
  -6  16   1       94.21       87.45     29.00 o
  -5  16   1     3667.17     3526.97    104.52 o
  -4  16   1      177.39      171.29     24.96 o
  -3  16   1     2728.39     2487.15     68.69 o
  -2  16   1       28.53       18.89     19.98 o
  -1  16   1     1004.67     1021.79     44.88 o
   0  16   1       32.53       31.69     20.47 o
   1  16   1     1804.74     1972.60     60.17 o
   2  16   1      131.94      150.18     24.32 o
   3  16   1     2711.25     2753.27     74.20 o
   4  16   1     1469.66     1418.09     52.04 o
   5  16   1     1803.53     1832.88     90.18 o
   6  16   1      494.07      568.04     46.36 o
   7  16   1     1232.19     1156.42     79.17 o
   8  16   1     1560.36     1669.46     74.75 o
   9  16   1       74.28       96.39     48.90 o
  10  16   1      184.88      202.91     40.31 o
  11  16   1        9.46       -3.81     32.81 o
 -10  17   1      659.22      631.11     55.33 o
  -9  17   1      154.76      120.12     36.43 o
  -8  17   1     1033.81     1111.38     66.89 o
  -7  17   1       33.57       10.78     28.72 o
  -6  17   1       68.59       78.02     29.57 o
  -5  17   1        8.96       21.17     27.09 o
  -4  17   1      159.11      177.60     27.03 o
  -3  17   1      743.36      739.28     41.36 o
  -2  17   1     1075.22     1139.26     56.49 o
  -1  17   1      209.22      182.74     26.45 o
   0  17   1     2960.96     3086.75     80.67 o
   1  17   1      211.00      278.90     29.89 o
   2  17   1      401.85      397.97     37.25 o
   3  17   1     1731.16     1664.13     57.21 o
   4  17   1        3.66       15.48     21.94 o
   5  17   1     2454.48     2334.90     83.89 o
   6  17   1       78.84       97.11     31.14 o
   7  17   1      205.76      188.12     36.61 o
   8  17   1      252.67      244.28     40.55 o
   9  17   1      433.15      396.97     47.34 o
  10  17   1       40.96       83.40     36.29 o
  -9  18   1      576.80      736.25     60.19 o
  -8  18   1      127.90      122.11     37.17 o
  -7  18   1      207.30      168.83     37.30 o
  -6  18   1      102.33       79.87     35.33 o
  -5  18   1      849.96      845.39     66.89 o
  -4  18   1       20.87        7.33     26.61 o
  -3  18   1       47.93       27.51     21.77 o
  -2  18   1      480.20      401.90     39.71 o
  -1  18   1      227.44      242.57     28.99 o
   0  18   1      313.65      336.80     32.80 o
   1  18   1      595.34      664.66     41.17 o
   2  18   1      294.19      308.72     36.62 o
   3  18   1       81.46       73.07     23.73 o
   4  18   1      629.77      667.32     42.04 o
   5  18   1      680.39      642.70     50.83 o
   6  18   1      788.58      687.91     52.96 o
   7  18   1        7.99       38.46     30.21 o
   8  18   1     1900.43     1936.16    108.87 o
   9  18   1      139.07      116.77     36.34 o
  -9  19   1       81.37       56.16     37.81 o
  -8  19   1      297.72      286.80     44.94 o
  -7  19   1        1.12      -28.48     30.98 o
  -6  19   1      316.61      321.42    100.11 o
  -5  19   1      113.47      140.72     35.15 o
  -4  19   1      641.87      547.96     47.63 o
  -3  19   1      984.64      904.32     48.17 o
  -2  19   1      254.33      301.81     38.32 o
  -1  19   1       14.52       18.18     23.94 o
   0  19   1     3123.75     3202.09    119.64 o
   1  19   1      239.42      258.55     32.00 o
   2  19   1     2393.24     2405.54     84.39 o
   3  19   1      391.15      403.39     53.90 o
   4  19   1     1772.09     1700.03     62.38 o
   5  19   1      556.69      570.60     50.42 o
   6  19   1      228.66      161.59     37.73 o
   7  19   1      799.40      721.64     90.83 o
   8  19   1        4.99      -29.64     31.66 o
  -7  20   1     2693.18     2662.62    101.32 o
  -6  20   1      101.93       62.56     36.56 o
  -5  20   1     1087.42     1050.09     67.27 o
  -4  20   1      195.53      183.20     37.73 o
  -3  20   1       96.05      205.04     37.60 o
  -2  20   1      302.63      265.46     32.35 o
  -1  20   1      915.46      923.50     72.57 o
   0  20   1      103.25      190.14     31.08 o
   1  20   1      142.61      115.04     30.06 o
   2  20   1      208.78      264.08     38.89 o
   3  20   1       44.16       72.23     27.04 o
   4  20   1       78.23      114.54     35.60 o
   5  20   1      747.71      725.10     56.95 o
   6  20   1      169.21      141.73     38.59 o
   7  20   1      490.23      518.68     58.84 o
  -6  21   1       11.90        2.54     35.94 o
  -5  21   1     1735.16     1933.30     85.15 o
  -4  21   1       11.54        6.21     32.97 o
  -3  21   1      493.95      545.67     50.54 o
  -2  21   1       40.00        3.46     24.92 o
  -1  21   1      326.23      378.80     38.67 o
   0  21   1        3.97        6.67     41.94 o
   1  21   1      572.22      518.48     43.36 o
   2  21   1        0.30       21.22     25.69 o
   3  21   1     2850.02     2798.46     85.07 o
   4  21   1     1008.32     1023.74     66.26 o
   5  21   1     1204.88     1253.59     73.82 o
   6  21   1      236.51      214.18     42.58 o
  -4  22   1      181.25      138.86     40.40 o
  -3  22   1     1107.37     1100.46     69.61 o
  -2  22   1       46.09       85.31     34.85 o
  -1  22   1      361.00      424.52     48.14 o
   0  22   1       41.29       52.25     31.48 o
   1  22   1       97.06      120.09     38.00 o
   2  22   1      119.02       84.09     30.41 o
   3  22   1     2834.52     2691.54     99.68 o
   4  22   1     1448.04     1379.21     77.45 o
 -16   0   2      179.25      117.54     51.07 o
 -14   0   2     3157.94     3150.26    125.62 o
 -12   0   2     4232.00     4492.80    149.33 o
 -10   0   2    14415.57    14756.34    302.24 o
  -8   0   2     3792.80     3894.13    119.80 o
  -6   0   2    12479.44    14449.17    352.11 o
  -4   0   2      639.22      743.94     24.16 o
  -2   0   2    45488.40    46506.61    875.12 o
   0   0   2    30536.60    21111.43    686.82 o
   2   0   2    26922.88    24785.89   1696.34 o
   4   0   2     3478.67     3604.98     79.55 o
   6   0   2     1926.35     1673.60    168.28 o
   8   0   2     3589.82     3459.57    105.80 o
  10   0   2      693.72      608.02     68.00 o
  12   0   2       79.46      140.77     39.95 o
  14   0   2     1273.65     1239.65     86.95 o
 -15   1   2      518.06      485.10     46.43 o
 -14   1   2      211.56      152.00     31.00 o
 -13   1   2      293.16      201.74     31.73 o
 -12   1   2       39.99       47.07     24.66 o
 -11   1   2      820.15      871.17     43.59 o
 -10   1   2     5814.85     5870.19    108.26 o
  -9   1   2     1905.00     1938.59     46.85 o
  -8   1   2     3484.02     3528.63     60.95 o
  -7   1   2      609.74      503.51     18.29 o
  -6   1   2       67.89       51.81      8.70 o
  -5   1   2    17641.13    17652.66    265.99 o
  -4   1   2      496.65      451.79     15.77 o
  -3   1   2    21932.69    22745.54    305.85 o
  -2   1   2      435.16      435.65      9.89 o
  -1   1   2      469.17      470.80     10.06 o
   0   1   2    25243.60    23822.43    390.28 o
   1   1   2    10332.74    10760.15    145.29 o
   2   1   2     4871.84     4811.81     70.10 o
   3   1   2      820.68     1007.85     23.08 o
   4   1   2      938.71      893.37     23.11 o
   5   1   2        1.68       -1.89      7.49 o
   6   1   2     4214.26     4020.66    147.75 o
   7   1   2       17.95        1.09      7.32 o
   8   1   2     2432.59     2328.57     62.18 o
   9   1   2      128.79      109.04     16.93 o
  10   1   2     4165.78     3976.28     79.42 o
  11   1   2      448.58      359.36     23.96 o
  12   1   2     1335.80     1408.79     47.20 o
  13   1   2      805.88      798.26     46.53 o
  14   1   2      364.30      389.59     38.99 o
  15   1   2      159.31      145.91     33.67 o
 -15   2   2     1061.97     1047.12     56.83 o
 -14   2   2       50.77        9.96     29.20 o
 -13   2   2       52.16       73.15     27.09 o
 -12   2   2        4.36        4.97     23.71 o
 -11   2   2      471.50      418.17     27.28 o
 -10   2   2     1240.95     1404.33     42.13 o
  -9   2   2      118.46      122.28     14.38 o
  -8   2   2     1570.41     1720.00     36.60 o
  -7   2   2     1447.12     1423.40     30.73 o
  -6   2   2     2127.53     2548.68     44.18 o
  -5   2   2     1378.87     1591.03     37.35 o
  -4   2   2       48.44       46.23     12.17 o
  -3   2   2        3.12        7.12      4.50 o
  -2   2   2    15126.99    15133.35    250.78 o
  -1   2   2     5290.65     4853.33    132.72 o
   0   2   2    17302.88    16899.03    350.67 o
   1   2   2    19252.72    19603.38    321.15 o
   2   2   2    24277.98    25267.71    339.01 o
   3   2   2    23757.27    23271.38    314.25 o
   4   2   2      392.41      357.87     13.64 o
   5   2   2    11397.80    11163.92    172.99 o
   6   2   2       71.21       55.56      8.86 o
   7   2   2     4048.83     3854.00     90.99 o
   8   2   2       66.43       52.60     22.11 o
   9   2   2      233.73      164.24     19.51 o
  10   2   2      169.92      149.20     26.38 o
  11   2   2     3818.77     3718.04     71.65 o
  12   2   2     1515.76     1496.78     48.81 o
  13   2   2     1508.61     1583.85     62.19 o
  14   2   2       44.21       40.58     28.23 o
  15   2   2     1633.08     1806.01    116.59 o
 -15   3   2     1536.07     1575.54     79.36 o
 -14   3   2       59.95      110.45     30.34 o
 -13   3   2      463.58      471.07     39.29 o
 -12   3   2      358.41      316.04     32.10 o
 -11   3   2     2451.18     2284.07     57.06 o
 -10   3   2        4.67        2.18     16.61 o
  -9   3   2     4413.99     4296.56     82.57 o
  -8   3   2      437.95      439.08     18.93 o
  -7   3   2     8418.09     8045.38    130.41 o
  -6   3   2       17.11       -1.01      5.94 o
  -5   3   2     6792.08     5841.83    150.48 o
  -4   3   2     2198.33     2392.54     44.25 o
  -3   3   2      667.89      560.23     19.69 o
  -2   3   2       69.77       29.68      4.85 o
  -1   3   2     8372.17     8713.28    168.68 o
   0   3   2     6801.00     7185.75     99.18 o
   1   3   2    10856.26    10835.64    208.16 o
   2   3   2     2612.02     2676.68     41.32 o
   3   3   2     1248.93     1258.46     24.23 o
   4   3   2     1753.23     1917.94     69.64 o
   5   3   2     5539.48     5552.64     92.04 o
   6   3   2     2122.32     2473.21     70.25 o
   7   3   2        4.26       -5.67      7.99 o
   8   3   2      281.73      297.96     25.34 o
   9   3   2      589.35      530.83     35.34 o
  10   3   2      117.73       69.98     17.36 o
  11   3   2     1190.08     1205.49     48.64 o
  12   3   2        5.32       19.33     19.59 o
  13   3   2      588.18      598.48     66.17 o
  14   3   2      220.22      245.49     41.67 o
  15   3   2      291.36      248.36     37.65 o
 -15   4   2     1633.24     1763.49     99.76 o
 -14   4   2      903.05      886.30     50.49 o
 -13   4   2      991.12     1035.95     52.46 o
 -12   4   2     2502.26     2347.08     74.62 o
 -11   4   2      601.16      537.65     34.18 o
 -10   4   2     1092.84     1064.02     43.29 o
  -9   4   2       64.42       38.47     13.21 o
  -8   4   2      702.99      737.00     31.93 o
  -7   4   2      446.53      411.15     16.34 o
  -6   4   2     8787.40     9294.93    133.90 o
  -5   4   2     1030.59     1348.70     26.55 o
  -4   4   2     7473.29     7547.13    107.64 o
  -3   4   2      389.08      469.95     14.19 o
  -2   4   2      576.74      510.66     13.77 o
  -1   4   2      112.11       85.03      7.37 o
   0   4   2     1039.63      813.85     17.30 o
   1   4   2    43966.38    45233.00    850.82 o
   2   4   2    38665.27    39465.20    577.93 o
   3   4   2    20092.25    20939.54    311.33 o
   4   4   2     3873.38     3890.85     66.40 o
   5   4   2      191.84      167.62     12.62 o
   6   4   2      130.29      129.26     14.26 o
   7   4   2       57.04       48.69     10.92 o
   8   4   2      255.83      279.93     21.89 o
   9   4   2      102.94       42.03     11.88 o
  10   4   2      369.89      327.99     27.33 o
  11   4   2      630.18      559.48     32.41 o
  12   4   2     1421.06     1336.89     47.36 o
  13   4   2      882.24      892.85     56.20 o
  14   4   2      641.44      525.51     50.34 o
  15   4   2     1228.02     1295.23     74.88 o
 -15   5   2       10.87       -8.23     25.80 o
 -14   5   2      598.05      514.35     50.13 o
 -13   5   2      151.29      113.28     22.31 o
 -12   5   2      486.11      442.66     30.01 o
 -11   5   2      400.21      317.82     28.37 o
 -10   5   2      305.50      235.61     22.89 o
  -9   5   2        6.38       -4.69     15.53 o
  -8   5   2      141.22      129.90     17.62 o
  -7   5   2      235.04      252.57     13.87 o
  -6   5   2      231.01      240.55     14.24 o
  -5   5   2     2665.19     2867.00     47.50 o
  -4   5   2      295.14      251.42     14.96 o
  -3   5   2     4513.34     4589.95     73.82 o
  -2   5   2    14167.22    14700.16    200.37 o
  -1   5   2       77.98       74.74      7.90 o
   0   5   2     2015.62     2254.27     44.86 o
   1   5   2     1372.33     1686.31     39.17 o
   2   5   2    42816.67    44487.92    651.35 o
   3   5   2       40.02       16.40      5.23 o
   4   5   2     8541.42     8663.06    135.93 o
   5   5   2     7965.81     7729.91    124.26 o
   6   5   2     4946.08     4512.27     88.13 o
   7   5   2     1496.69     1428.48     43.02 o
   8   5   2    10751.85    10333.61    167.90 o
   9   5   2      484.28      442.53     25.12 o
  10   5   2     3849.97     3734.21     86.56 o
  11   5   2        2.47       -9.02     18.07 o
  12   5   2     2041.06     2036.40     57.66 o
  13   5   2        3.18      -30.88     20.59 o
  14   5   2      114.51      122.10     31.01 o
  15   5   2       34.76       23.58     31.60 o
 -15   6   2      245.22      209.32     37.16 o
 -14   6   2     1699.27     1820.12     70.50 o
 -13   6   2      587.97      594.39     41.58 o
 -12   6   2      578.14      543.18     33.57 o
 -11   6   2      123.27       69.29     19.57 o
 -10   6   2     3388.64     3026.92     67.49 o
  -9   6   2      349.89      348.28     29.51 o
  -8   6   2     2086.88     1962.01     47.46 o
  -7   6   2      920.58     1009.57     25.33 o
  -6   6   2     3648.29     3664.48     68.52 o
  -5   6   2      394.49      429.64     15.43 o
  -4   6   2     2077.43     1940.99     37.58 o
  -3   6   2     3052.08     2964.12     47.25 o
  -2   6   2     9005.99     9144.79    127.90 o
  -1   6   2     5636.77     5446.23     92.10 o
   0   6   2    11356.89    11723.98    199.38 o
   1   6   2        5.08        8.50      6.68 o
   2   6   2     4359.33     5113.41     82.06 o
   3   6   2      811.14      845.67     21.83 o
   4   6   2      458.17      547.15     19.20 o
   5   6   2     1749.73     1553.91     80.06 o
   6   6   2      114.10      106.90     12.71 o
   7   6   2     2677.33     2690.25     55.70 o
   8   6   2        0.12       -2.35      8.55 o
   9   6   2      132.36       95.62     17.16 o
  10   6   2      444.95      427.69     43.72 o
  11   6   2      247.44      189.25     23.83 o
  12   6   2      960.43      904.34     42.30 o
  13   6   2        3.75      -35.29     23.53 o
  14   6   2       26.38       28.87     23.93 o
  15   6   2      161.99      180.84     42.20 o
 -15   7   2     1023.55     1263.24    150.24 o
 -14   7   2       14.74        1.68     26.66 o
 -13   7   2      304.49      328.26     30.03 o
 -12   7   2      446.73      353.42     30.53 o
 -11   7   2      285.85      336.40     26.63 o
 -10   7   2      227.50      289.66     24.56 o
  -9   7   2     5251.94     5339.00     99.36 o
  -8   7   2      310.70      332.34     22.41 o
  -7   7   2     7755.43     8072.15    134.55 o
  -6   7   2     1617.94     1611.62     33.30 o
  -5   7   2     1363.40     1198.46     33.16 o
  -4   7   2      215.50      353.32     14.38 o
  -3   7   2     6670.97     6668.06     96.92 o
  -2   7   2     3652.16     3684.40     61.47 o
  -1   7   2      590.04      450.53     14.02 o
   0   7   2     1424.92     1278.61     28.44 o
   1   7   2     4919.07     4491.66    106.58 o
   2   7   2     1534.16     1719.54     55.63 o
   3   7   2     5196.49     4916.63    164.10 o
   4   7   2     2256.51     2268.95     62.26 o
   5   7   2      166.33      157.24     12.06 o
   6   7   2     1238.12     1206.77     32.29 o
   7   7   2      166.06      165.64     22.99 o
   8   7   2     6266.73     6032.70    106.14 o
   9   7   2     4094.67     4258.76     82.40 o
  10   7   2     2872.81     2940.06     77.18 o
  11   7   2      184.40      139.89     23.12 o
  12   7   2      112.10      138.61     28.37 o
  13   7   2     1634.75     1632.79     55.41 o
  14   7   2       44.45       61.89     26.08 o
  15   7   2     1158.89     1322.23     79.54 o
 -14   8   2        6.14       -0.48     27.29 o
 -13   8   2     2367.08     2368.46     65.37 o
 -12   8   2      881.55      804.56     44.25 o
 -11   8   2       90.25       69.30     20.64 o
 -10   8   2      290.46      236.89     23.63 o
  -9   8   2        5.52       -4.11     16.09 o
  -8   8   2       28.16        5.18     15.12 o
  -7   8   2      394.57      412.52     28.95 o
  -6   8   2       18.77       13.43      9.63 o
  -5   8   2      873.42      863.98     24.69 o
  -4   8   2     4377.04     5067.72     82.94 o
  -3   8   2      174.43      156.81     10.47 o
  -2   8   2       78.62       54.61      8.99 o
  -1   8   2     1634.33     1559.08     28.38 o
   0   8   2      994.84     1085.58     26.57 o
   1   8   2       16.65       34.36      8.51 o
   2   8   2      175.03      200.67     10.89 o
   3   8   2    16452.93    17285.16    290.36 o
   4   8   2     2089.71     2199.94     44.11 o
   5   8   2     4141.16     4216.67     75.10 o
   6   8   2        2.37       -8.02      7.18 o
   7   8   2     2192.04     2170.75     51.54 o
   8   8   2      104.31       81.05     18.97 o
   9   8   2     1254.31     1345.72     59.98 o
  10   8   2       98.82      116.73     38.52 o
  11   8   2     1565.04     1467.62     54.46 o
  12   8   2       59.93       45.11     22.04 o
  13   8   2      542.91      476.83     34.28 o
  14   8   2     2011.16     2014.12     62.63 o
 -14   9   2     1317.62     1337.21     61.67 o
 -13   9   2      148.00      152.82     26.52 o
 -12   9   2      384.04      358.60     29.48 o
 -11   9   2        8.60       -6.55     19.46 o
 -10   9   2        5.52       -2.71     17.15 o
  -9   9   2     2219.71     2052.22     52.37 o
  -8   9   2      126.40      137.52     18.57 o
  -7   9   2    10698.24    10350.58    168.90 o
  -6   9   2        2.44        7.19      8.88 o
  -5   9   2    12730.96    13104.35    186.11 o
  -4   9   2     1711.71     1763.67     34.68 o
  -3   9   2     1727.10     1627.42     31.87 o
  -2   9   2      166.91      175.07     10.34 o
  -1   9   2     1278.34     1189.67     34.97 o
   0   9   2     7153.52     7376.37    119.18 o
   1   9   2     2366.31     2386.13     48.16 o
   2   9   2    17542.09    17903.24    246.75 o
   3   9   2    16428.43    17876.92    270.64 o
   4   9   2     3414.45     3247.98     60.04 o
   5   9   2      322.64      290.14     19.04 o
   6   9   2     2434.32     2314.63     78.44 o
   7   9   2      871.77      780.36     31.72 o
   8   9   2      633.35      539.85     29.15 o
   9   9   2       33.60        6.51     17.70 o
  10   9   2      506.63      484.16     29.86 o
  11   9   2     1514.55     1417.44     47.57 o
  12   9   2      989.72      944.35     43.81 o
  13   9   2      937.42      959.70     45.38 o
  14   9   2      668.58      768.01     43.25 o
 -14  10   2      146.96      152.99     33.20 o
 -13  10   2      307.25      324.20     35.66 o
 -12  10   2      597.37      605.92     35.63 o
 -11  10   2       84.84      104.51     22.64 o
 -10  10   2      875.86      921.23     38.91 o
  -9  10   2     2960.78     2825.12     64.10 o
  -8  10   2     2681.13     2641.50     59.66 o
  -7  10   2      551.20      531.15     26.25 o
  -6  10   2     4288.11     4049.75    102.18 o
  -5  10   2       82.19       91.61     12.21 o
  -4  10   2     2327.11     2250.85     42.06 o
  -3  10   2      247.37      292.20     15.75 o
  -2  10   2     5600.67     5720.10     86.31 o
  -1  10   2      636.47      684.95     23.46 o
   0  10   2    12252.30    12805.18    199.22 o
   1  10   2      191.93      170.82     13.83 o
   2  10   2     9366.44     9463.34    151.64 o
   3  10   2     2199.31     2609.58     49.87 o
   4  10   2       81.54       98.30     12.54 o
   5  10   2     1637.88     1660.52     39.24 o
   6  10   2     2318.70     2283.45     49.63 o
   7  10   2     3935.45     4059.74     93.13 o
   8  10   2        0.91      -19.94     13.30 o
   9  10   2       43.09       50.38     17.47 o
  10  10   2        6.62       -2.35     17.61 o
  11  10   2      286.65      290.98     28.07 o
  12  10   2      552.41      543.63     35.47 o
  13  10   2      469.49      531.89     36.95 o
  14  10   2     1328.36     1420.39     59.12 o
 -14  11   2      115.79       96.20     28.42 o
 -13  11   2      592.48      520.04     36.68 o
 -12  11   2      129.88       95.54     25.15 o
 -11  11   2      813.98      814.30     39.33 o
 -10  11   2     1130.24     1085.72     41.76 o
  -9  11   2      342.19      341.01     25.69 o
  -8  11   2      123.90      172.21     20.15 o
  -7  11   2      822.56      812.75     35.58 o
  -6  11   2      121.28      149.89     17.57 o
  -5  11   2       49.43       62.50     12.02 o
  -4  11   2      708.19      660.85     21.98 o
  -3  11   2      190.57      214.81     13.27 o
  -2  11   2     1830.51     1956.54     37.20 o
  -1  11   2     7939.81     8363.33    136.26 o
   0  11   2      952.01     1028.10     35.24 o
   1  11   2      952.92      991.00     29.01 o
   2  11   2     1213.76     1234.57     32.94 o
   3  11   2     1067.37     1091.50     27.98 o
   4  11   2       27.06       19.76     10.38 o
   5  11   2     1055.96     1046.64     30.62 o
   6  11   2     1982.48     1928.58     46.12 o
   7  11   2      615.70      602.95     27.96 o
   8  11   2     1260.92     1207.37     52.39 o
   9  11   2       23.91       10.22     19.01 o
  10  11   2     6829.99     6606.33    154.03 o
  11  11   2      302.98      317.48     28.74 o
  12  11   2     1993.37     1992.32     58.97 o
  13  11   2      192.14      209.27     29.87 o
 -13  12   2        3.25      -11.52     23.94 o
 -12  12   2      386.70      401.89     32.60 o
 -11  12   2      244.91      199.06     26.08 o
 -10  12   2      898.79      887.54     39.30 o
  -9  12   2       80.31       67.58     20.06 o
  -8  12   2     2067.35     2144.23     58.95 o
  -7  12   2       14.66       22.21     15.95 o
  -6  12   2     1113.65     1107.15     47.42 o
  -5  12   2      818.80      790.56     25.82 o
  -4  12   2       67.76      103.82     13.12 o
  -3  12   2      733.95      657.87     32.16 o
  -2  12   2     2351.99     2355.77     50.19 o
  -1  12   2     1955.65     1965.93     44.28 o
   0  12   2     2601.76     2533.42     52.59 o
   1  12   2     1176.70     1251.81     38.76 o
   2  12   2     5770.26     6000.24    104.11 o
   3  12   2      782.01      686.88     27.21 o
   4  12   2     1637.01     1574.02     68.40 o
   5  12   2      264.24      253.22     20.48 o
   6  12   2      773.25      755.84     31.77 o
   7  12   2      190.35      187.40     20.32 o
   8  12   2      544.47      531.51     38.10 o
   9  12   2     5021.43     5040.86    113.40 o
  10  12   2        2.79       13.19     18.63 o
  11  12   2     3033.79     3141.72     86.86 o
  12  12   2       39.06       10.49     25.43 o
  13  12   2      742.34      765.53     50.05 o
 -13  13   2     1417.98     1533.61     79.46 o
 -12  13   2        4.32      -27.22     29.49 o
 -11  13   2     1922.99     2071.38     69.01 o
 -10  13   2       85.32       40.61     24.49 o
  -9  13   2     2446.34     2425.37    108.31 o
  -8  13   2      104.91       72.13     22.17 o
  -7  13   2     2160.21     2116.33     60.09 o
  -6  13   2      188.32      180.28     23.14 o
  -5  13   2     2288.46     2368.71     53.71 o
  -4  13   2     2942.13     3047.22     62.75 o
  -3  13   2     5612.34     5743.84    101.37 o
  -2  13   2       74.25       57.92     18.15 o
  -1  13   2     5297.25     5261.57     93.63 o
   0  13   2       25.64       15.02     11.65 o
   1  13   2     5758.71     5633.37    113.73 o
   2  13   2      673.65      611.55     26.33 o
   3  13   2     1440.10     1378.73     38.45 o
   4  13   2     4304.82     4340.51     83.04 o
   5  13   2      273.44      316.60     22.94 o
   6  13   2     5865.02     5801.42    117.73 o
   7  13   2     1617.99     1694.82     54.08 o
   8  13   2      262.89      241.05     28.19 o
   9  13   2        4.84        6.37     22.70 o
  10  13   2      347.99      364.84     35.00 o
  11  13   2       13.50       37.41     26.81 o
  12  13   2        0.67        9.75     26.73 o
  13  13   2       33.51       45.35     30.89 o
 -12  14   2       77.54       95.33     36.74 o
 -11  14   2      167.09      224.48     39.75 o
 -10  14   2       20.90       26.73     29.49 o
  -9  14   2      257.87      179.69     59.35 o
  -8  14   2     1437.84     1428.63     72.36 o
  -7  14   2        0.12        1.76     24.34 o
  -6  14   2     2397.30     2361.13    127.52 o
  -5  14   2      540.16      593.94     42.60 o
  -4  14   2     2071.84     1909.55     55.77 o
  -3  14   2     1580.77     1574.19     50.51 o
  -2  14   2      904.06      809.16     38.05 o
  -1  14   2     1600.14     1504.69     49.13 o
   0  14   2      399.26      432.00     29.45 o
   1  14   2      940.52     1140.82     43.61 o
   2  14   2     1098.38     1057.99     44.53 o
   3  14   2     3527.68     3634.51     85.01 o
   4  14   2        6.21        7.98     18.01 o
   5  14   2      183.06      174.94     24.17 o
   6  14   2      473.65      529.23     44.31 o
   7  14   2      878.07      888.33     43.30 o
   8  14   2      181.78      157.07     26.87 o
   9  14   2     1547.15     1542.63    123.13 o
  10  14   2      370.86      345.58     34.82 o
  11  14   2     1667.15     1711.61     99.72 o
  12  14   2      495.06      549.76     53.10 o
 -12  15   2      138.45      159.57     41.77 o
 -11  15   2      153.88      182.84     39.11 o
 -10  15   2      116.70       62.03     43.91 o
  -9  15   2       72.44       78.45     45.07 o
  -8  15   2      243.27      262.81     37.98 o
  -7  15   2      135.02      115.35     30.61 o
  -6  15   2      114.56      111.22     29.12 o
  -5  15   2      515.85      459.75     39.94 o
  -4  15   2        2.08       13.93     18.09 o
  -3  15   2        3.45       14.52     17.68 o
  -2  15   2     1404.10     1416.57     81.72 o
  -1  15   2     1184.95     1299.36     46.91 o
   0  15   2      351.71      353.17     28.59 o
   1  15   2      656.31      606.82     69.57 o
   2  15   2     2565.96     2446.40     66.87 o
   3  15   2     1321.50     1242.58     47.60 o
   4  15   2     1835.61     1823.08     69.75 o
   5  15   2      439.68      411.47     31.70 o
   6  15   2     1420.60     1397.92     52.12 o
   7  15   2       40.34       14.96     27.05 o
   8  15   2     2129.37     2202.95     82.79 o
   9  15   2       29.92        8.62     30.54 o
  10  15   2      486.51      495.26     48.60 o
  11  15   2     1646.67     1685.68     81.54 o
 -11  16   2        9.56       27.60     35.22 o
 -10  16   2      462.45      453.41     47.48 o
  -9  16   2      186.25      179.58     37.15 o
  -8  16   2      289.95      371.91     43.78 o
  -7  16   2       85.58       78.17     29.78 o
  -6  16   2     4605.46     4536.56    125.89 o
  -5  16   2      226.07      196.16     33.81 o
  -4  16   2     6119.99     6209.93    139.37 o
  -3  16   2       18.00       14.87     19.29 o
  -2  16   2     1132.04     1090.61     61.11 o
  -1  16   2      420.79      413.44     31.17 o
   0  16   2      737.67      728.03     38.42 o
   1  16   2      871.93      824.84     41.45 o
   2  16   2      251.90      285.81     29.17 o
   3  16   2      548.73      637.79     37.48 o
   4  16   2      686.37      689.98     48.63 o
   5  16   2      435.46      458.60     34.40 o
   6  16   2      797.47      766.36     58.08 o
   7  16   2      917.32      943.60     58.43 o
   8  16   2       90.62      127.33     34.11 o
   9  16   2     1360.86     1298.16     71.42 o
  10  16   2       28.95      100.69     35.92 o
  11  16   2      108.87      121.59     38.56 o
 -10  17   2       25.20       28.18     33.14 o
  -9  17   2      502.90      509.40     51.03 o
  -8  17   2       80.67       94.35     33.81 o
  -7  17   2      631.00      650.95     51.77 o
  -6  17   2      142.92      119.44     32.33 o
  -5  17   2       75.19       51.79     29.25 o
  -4  17   2        1.03       -6.26     24.46 o
  -3  17   2     1123.69     1128.17     50.03 o
  -2  17   2      682.30      650.40     45.03 o
  -1  17   2     1587.46     1579.81     54.90 o
   0  17   2      126.44      152.04     26.13 o
   1  17   2      474.85      517.44     35.70 o
   2  17   2      642.49      602.50     69.35 o
   3  17   2        7.58      -16.13     20.13 o
   4  17   2     4698.56     4627.38    112.05 o
   5  17   2     3384.62     3486.37     90.33 o
   6  17   2     3199.71     3193.83    102.62 o
   7  17   2      317.37      302.83     40.98 o
   8  17   2      981.58      993.98    115.70 o
   9  17   2       24.75       64.77     33.59 o
  10  17   2       70.82       94.47     37.54 o
  -9  18   2      340.89      348.57     47.22 o
  -8  18   2        4.68       43.00     33.21 o
  -7  18   2       15.55        5.67     28.92 o
  -6  18   2       74.28       25.32     29.71 o
  -5  18   2      384.01      368.18     43.14 o
  -4  18   2        5.78        5.63     26.29 o
  -3  18   2      386.54      465.83     36.05 o
  -2  18   2      325.87      298.08     36.07 o
  -1  18   2      665.81      714.71     41.79 o
   0  18   2      141.01      180.82     30.69 o
   1  18   2      740.12      779.22     43.67 o
   2  18   2       17.53       68.46     27.63 o
   3  18   2       48.62       32.60     23.58 o
   4  18   2      330.52      330.04     33.73 o
   5  18   2     5217.63     5001.24    138.21 o
   6  18   2        7.87      -14.03     27.77 o
   7  18   2     2104.56     1910.60     82.37 o
   8  18   2      160.63      184.97     39.59 o
   9  18   2      888.30      876.37     94.87 o
  -8  19   2      307.05      302.74     46.32 o
  -7  19   2      460.40      526.70     53.01 o
  -6  19   2     1254.55     1178.31     69.58 o
  -5  19   2      780.26      881.85     60.70 o
  -4  19   2      158.28      133.80     34.43 o
  -3  19   2      800.13      886.61     62.06 o
  -2  19   2      419.93      497.27     44.11 o
  -1  19   2      809.31      756.79     71.68 o
   0  19   2      612.38      547.78     39.35 o
   1  19   2      527.42      520.32     38.99 o
   2  19   2      461.28      416.67     42.65 o
   3  19   2      338.82      312.23     33.40 o
   4  19   2      312.95      317.23     34.62 o
   5  19   2     1188.42     1322.25     77.93 o
   6  19   2      386.65      292.87     42.25 o
   7  19   2       44.25       44.58     32.83 o
   8  19   2       12.76       38.19     33.48 o
  -7  20   2       61.79       69.35     37.25 o
  -6  20   2      978.20      987.44     87.10 o
  -5  20   2        2.73       24.88     32.05 o
  -4  20   2      743.66      737.98     55.93 o
  -3  20   2      290.74      322.19     50.18 o
  -2  20   2       39.53       58.66     25.06 o
  -1  20   2      185.13      152.55     30.46 o
   0  20   2        4.06       12.20     26.06 o
   1  20   2      120.47       90.48     28.42 o
   2  20   2      481.12      487.44     39.21 o
   3  20   2      111.58      122.13     28.90 o
   4  20   2      429.24      400.45     44.92 o
   5  20   2      148.64      108.20     44.86 o
   6  20   2     1467.20     1563.55     79.42 o
   7  20   2      752.93      607.48     56.07 o
  -6  21   2      164.67      123.65     39.52 o
  -5  21   2      110.16      117.07     46.85 o
  -4  21   2        1.18      -29.27     32.37 o
  -3  21   2      169.73      181.39     36.88 o
  -2  21   2       23.57        4.83     45.34 o
  -1  21   2       22.01       35.06     28.63 o
   0  21   2      700.71      796.24     52.14 o
   1  21   2      343.67      363.58     38.42 o
   2  21   2      701.49      695.24     50.25 o
   3  21   2        0.10      -13.68     25.24 o
   4  21   2     4399.69     4266.87    130.68 o
   5  21   2       48.23       44.57     38.14 o
   6  21   2      707.59      688.49     60.06 o
  -4  22   2     1510.97     1675.38     92.51 o
  -3  22   2      387.57      372.05     46.69 o
  -2  22   2      732.79      880.52    114.42 o
  -1  22   2      563.54      497.33     69.32 o
   0  22   2        9.95      -11.03     28.12 o
   1  22   2        2.92       21.72     34.20 o
   2  22   2       70.01       80.35     29.68 o
   3  22   2       35.44       38.48     34.48 o
   4  22   2     2187.87     2354.85    115.46 o
 -15   0   3      795.69      739.44     70.45 o
 -13   0   3     3903.86     3936.60    142.28 o
 -11   0   3    10874.53    10403.42    281.41 o
  -9   0   3     7663.31     8044.12    173.12 o
  -7   0   3      745.07      739.73     30.08 o
  -5   0   3     1955.80     2007.50     52.18 o
  -3   0   3     9387.71     9805.33    191.40 o
  -1   0   3    21221.93    21830.12    412.57 o
   1   0   3    32077.83    32096.68    604.82 o
   3   0   3      348.29      297.18     37.43 o
   5   0   3     5032.65     5631.68    120.51 o
   7   0   3     2585.15     2589.66     69.31 o
   9   0   3     3322.49     3438.74     91.17 o
  11   0   3       42.78       50.53     23.90 o
  13   0   3      112.52        4.24     62.98 o
  15   0   3      262.55       72.91    143.05 o
 -15   1   3      122.52      138.80     44.14 o
 -14   1   3      357.61      347.89     36.81 o
 -13   1   3      908.54      861.97     48.10 o
 -12   1   3     1811.47     1799.49     61.45 o
 -11   1   3     1054.66      976.91     92.29 o
 -10   1   3     1019.07     1063.76     36.76 o
  -9   1   3      691.64      752.03     24.96 o
  -8   1   3     4373.15     4301.43     70.81 o
  -7   1   3      308.96      356.09     15.38 o
  -6   1   3     1112.58      954.64     24.04 o
  -5   1   3     3116.79     3058.84     49.16 o
  -4   1   3     9708.92     9784.37    136.56 o
  -3   1   3    22837.66    23174.35    311.87 o
  -2   1   3      317.69      373.53     11.74 o
  -1   1   3     4292.22     4323.85     60.73 o
   0   1   3     7917.85     8244.70    122.42 o
   1   1   3      518.68      528.99     17.63 o
   2   1   3     3650.73     3449.90     51.23 o
   3   1   3      134.77      169.83     10.06 o
   4   1   3     1839.95     2096.72     40.66 o
   5   1   3     2743.69     2627.82     50.03 o
   6   1   3      265.46      256.39     14.97 o
   7   1   3    11433.17    11334.18    164.50 o
   8   1   3     4313.77     4059.38     70.62 o
   9   1   3    16461.40    15924.02    229.70 o
  10   1   3      833.30      746.96     30.82 o
  11   1   3     2663.59     2518.66    114.18 o
  12   1   3     2386.67     2518.06     80.66 o
  13   1   3        4.43      -18.58     12.39 o
  14   1   3      874.75      924.86     96.23 o
  15   1   3      165.60       72.96     48.24 o
 -15   2   3      136.95       72.68     31.85 o
 -14   2   3      309.25      282.09     35.97 o
 -13   2   3     1684.13     1775.57     64.09 o
 -12   2   3      411.77      492.20     36.74 o
 -11   2   3     3226.85     3114.81    106.00 o
 -10   2   3        1.02      -25.06     16.71 o
  -9   2   3     1234.21     1224.14     36.60 o
  -8   2   3     2537.50     2508.67     46.80 o
  -7   2   3       99.36       91.74      9.97 o
  -6   2   3     4940.75     5274.97     80.17 o
  -5   2   3       77.14       89.26      7.21 o
  -4   2   3      575.66      570.85     18.07 o
  -3   2   3      427.30      384.89     15.88 o
  -2   2   3     4122.33     3967.99     62.87 o
  -1   2   3     5247.49     5186.55     88.25 o
   0   2   3      251.89      299.78     13.24 o
   1   2   3     1431.13     1285.98     26.21 o
   2   2   3      318.08      274.46     10.28 o
   3   2   3      136.62      155.32      9.56 o
   4   2   3     7579.73     7608.52    109.74 o
   5   2   3      701.88      626.69     25.96 o
   6   2   3    10549.24    10844.41    182.34 o
   7   2   3     1787.12     1759.53     41.77 o
   8   2   3     2536.56     2453.95     54.25 o
   9   2   3     1442.02     1316.37     69.75 o
  10   2   3      513.21      475.14     25.55 o
  11   2   3      331.88      339.03     26.19 o
  12   2   3      929.22      833.67     79.29 o
  13   2   3       26.09      -20.35     21.54 o
  14   2   3      645.06      557.71     58.33 o
  15   2   3      398.74      328.38     43.63 o
 -15   3   3       11.73       18.55     30.71 o
 -14   3   3     1006.05      931.28     51.99 o
 -13   3   3      106.18      114.14     28.31 o
 -12   3   3       24.30       29.96     23.41 o
 -11   3   3        0.27       -1.26     18.31 o
 -10   3   3     4389.49     4365.28     86.04 o
  -9   3   3      327.13      372.49     23.55 o
  -8   3   3    18473.64    18887.56    264.03 o
  -7   3   3     1197.18     1205.28     38.94 o
  -6   3   3     8261.13     8280.22    149.64 o
  -5   3   3     1758.16     1842.36     43.29 o
  -4   3   3     3689.10     3420.24     66.47 o
  -3   3   3      433.86      451.07     15.07 o
  -2   3   3     1736.69     1745.98     28.60 o
  -1   3   3       33.59       49.84      5.55 o
   0   3   3     6028.69     6471.90     90.50 o
   1   3   3      402.50      426.24     14.31 o
   2   3   3     5561.80     6153.37     87.53 o
   3   3   3      915.81      878.11     19.49 o
   4   3   3     2766.27     2860.74     47.37 o
   5   3   3     2228.18     2022.45     38.12 o
   6   3   3     1052.11      995.80     26.18 o
   7   3   3      408.02      404.44     19.28 o
   8   3   3       33.07       51.23     16.98 o
   9   3   3      767.81      701.63     28.27 o
  10   3   3     1487.78     1406.92     89.61 o
  11   3   3      271.39      207.66     36.67 o
  12   3   3     1747.14     1666.48    143.05 o
  13   3   3      395.13      262.97     59.89 o
  14   3   3      428.84      428.11     52.53 o
  15   3   3      181.05      403.77    128.07 o
 -15   4   3      981.12      851.57     52.37 o
 -14   4   3      733.99      737.65     46.96 o
 -13   4   3      997.27      878.36     48.29 o
 -12   4   3      607.41      604.16     39.39 o
 -11   4   3      519.99      505.42     29.43 o
 -10   4   3      861.58      736.29     66.94 o
  -9   4   3     5800.42     5749.13    116.88 o
  -8   4   3      845.82      770.63     54.29 o
  -7   4   3     6081.70     5864.10    113.49 o
  -6   4   3     2589.47     2653.37     57.73 o
  -5   4   3      551.15      840.11     24.06 o
  -4   4   3     1817.96     1885.26     37.56 o
  -3   4   3      311.94      251.44     10.00 o
  -2   4   3     1395.13     1512.09     28.28 o
  -1   4   3      574.68      678.73     15.16 o
   0   4   3    10883.16    11160.52    153.16 o
   1   4   3     2459.75     2381.88     40.65 o
   2   4   3    10733.65    10432.29    144.59 o
   3   4   3     2738.99     2873.91     46.28 o
   4   4   3     8461.62     8379.01    120.49 o
   5   4   3     1828.25     1920.40     37.02 o
   6   4   3     9312.71     9253.34    135.71 o
   7   4   3     1055.08     1002.85     28.30 o
   8   4   3      388.19      353.30     20.33 o
   9   4   3       73.29       98.13     16.07 o
  10   4   3      103.30       91.96     15.45 o
  11   4   3     1788.58     1825.84     57.73 o
  12   4   3      760.07      668.25     80.07 o
  13   4   3     1225.14     1083.04    108.42 o
  14   4   3       90.22       39.51     23.04 o
  15   4   3     3021.44     3154.97    130.78 o
 -15   5   3        6.48       10.40     30.84 o
 -14   5   3       47.29       19.86     27.28 o
 -13   5   3      158.64       88.27     37.67 o
 -12   5   3        1.77       -5.53     12.02 o
 -11   5   3       30.74        5.28     15.93 o
 -10   5   3        0.73       -1.66     16.69 o
  -9   5   3      485.74      488.84     27.02 o
  -8   5   3      114.09       70.83     16.11 o
  -7   5   3       83.87       53.00     13.96 o
  -6   5   3      134.90       81.25     12.55 o
  -5   5   3      269.12      479.87     19.83 o
  -4   5   3     2893.76     2962.89     47.45 o
  -3   5   3     7242.27     7269.14    112.68 o
  -2   5   3      595.58      552.18     14.41 o
  -1   5   3     9073.42     8982.45    125.00 o
   0   5   3      719.96      678.66     15.48 o
   1   5   3    19235.22    19260.98    384.53 o
   2   5   3     2472.89     2556.63     41.39 o
   3   5   3    17901.40    18543.24    253.76 o
   4   5   3      406.75      417.49     18.13 o
   5   5   3    11331.49    11700.65    166.60 o
   6   5   3       63.17       72.25     12.92 o
   7   5   3     9068.45     8706.82    130.61 o
   8   5   3      146.81      136.56     15.70 o
   9   5   3       25.24       38.85     13.25 o
  10   5   3      205.29      168.05     21.24 o
  11   5   3     1107.74     1038.13     69.68 o
  12   5   3     1194.14     1136.25     55.76 o
  13   5   3      284.47      269.38     27.24 o
  14   5   3      103.23      148.56     35.78 o
  15   5   3        3.75      -19.10     31.27 o
 -15   6   3     1354.63     1227.31     95.67 o
 -14   6   3        0.96       -8.49     27.28 o
 -13   6   3       76.27      112.48     28.77 o
 -12   6   3       10.72       -0.39     19.88 o
 -11   6   3      603.08      700.34     34.13 o
 -10   6   3        1.50      -12.93     16.28 o
  -9   6   3     7033.07     7283.74    126.89 o
  -8   6   3        8.28        8.84     14.51 o
  -7   6   3     1510.38     1664.43     44.70 o
  -6   6   3       44.61       48.77     12.40 o
  -5   6   3       35.48       45.86      7.14 o
  -4   6   3     2553.83     2499.34     42.09 o
  -3   6   3      460.50      448.57     15.23 o
  -2   6   3      739.61      785.95     17.75 o
  -1   6   3     2102.32     2124.48     42.41 o
   0   6   3      969.56      952.41     23.52 o
   1   6   3    10682.71    10999.89    152.89 o
   2   6   3     8731.96     9601.95    134.79 o
   3   6   3      133.45      155.01     10.14 o
   4   6   3     2076.91     2219.87     40.09 o
   5   6   3        1.40        2.13      9.07 o
   6   6   3     1789.81     1662.66     69.47 o
   7   6   3      201.71      220.71     26.72 o
   8   6   3     1025.97     1120.04     34.77 o
   9   6   3      204.97      180.00     20.09 o
  10   6   3     1153.12     1158.79     45.27 o
  11   6   3      648.23      657.12     38.73 o
  12   6   3       31.63       19.66     20.40 o
  13   6   3      377.19      348.19     33.36 o
  14   6   3      289.52      254.98     58.04 o
  15   6   3     2480.67     2636.82     95.67 o
 -15   7   3       29.07       31.89     31.69 o
 -14   7   3      844.27      950.46     52.69 o
 -13   7   3        4.49       -3.14     24.77 o
 -12   7   3     1335.42     1371.79     48.02 o
 -11   7   3      600.81      571.86     33.24 o
 -10   7   3      677.68      633.33     43.18 o
  -9   7   3      201.46      172.88     20.89 o
  -8   7   3     5622.06     5551.21    100.21 o
  -7   7   3      824.20      885.09     46.88 o
  -6   7   3     8235.19     8371.93    122.95 o
  -5   7   3      161.99      116.95      9.90 o
  -4   7   3     4917.25     4550.14     76.03 o
  -3   7   3     5068.12     4981.65     74.77 o
  -2   7   3     1302.37     1559.32     28.74 o
  -1   7   3       43.63       53.12     10.60 o
   0   7   3       31.13       12.32      8.44 o
   1   7   3     3626.35     4216.82     78.25 o
   2   7   3        4.00        9.49      6.88 o
   3   7   3     1891.60     2123.58     62.19 o
   4   7   3       15.60       16.38      8.77 o
   5   7   3      972.45      941.08     27.36 o
   6   7   3       82.55       74.42     12.61 o
   7   7   3      392.99      335.08     20.94 o
   8   7   3      367.89      452.65     24.59 o
   9   7   3      192.94      166.49     24.20 o
  10   7   3       12.10        9.35     16.90 o
  11   7   3     1470.99     1354.51     65.77 o
  12   7   3     1629.00     1572.76     52.01 o
  13   7   3      432.81      349.88     35.41 o
  14   7   3      451.10      444.88     61.06 o
  15   7   3      100.20      197.52     40.61 o
 -14   8   3      634.87      577.72     47.44 o
 -13   8   3       29.68       21.39     26.80 o
 -12   8   3      259.05      260.81     27.07 o
 -11   8   3       51.00       44.67     19.86 o
 -10   8   3      172.66      224.30     23.37 o
  -9   8   3      479.18      428.57     26.42 o
  -8   8   3     1346.59     1312.03     39.36 o
  -7   8   3      741.54      746.67     29.38 o
  -6   8   3     3068.76     3232.73     55.39 o
  -5   8   3      386.22      400.52     17.67 o
  -4   8   3      145.45       75.65      9.40 o
  -3   8   3     3290.77     3517.51     56.25 o
  -2   8   3     3457.35     3265.73     56.76 o
  -1   8   3     3851.90     3780.28     63.69 o
   0   8   3     4293.86     4064.86     78.44 o
   1   8   3      840.66      702.18     36.40 o
   2   8   3    37292.46    38849.23    735.69 o
   3   8   3      495.84      481.47     22.93 o
   4   8   3    19316.93    19477.43    295.12 o
   5   8   3     3670.97     3614.51     66.87 o
   6   8   3     3348.25     3337.69     64.64 o
   7   8   3     1650.66     1664.95     41.95 o
   8   8   3      715.63      684.27     29.35 o
   9   8   3      531.54      525.37     39.17 o
  10   8   3     1921.02     1876.50     58.10 o
  11   8   3      577.80      540.95     33.78 o
  12   8   3      592.54      572.48     42.70 o
  13   8   3       44.06       27.11     24.07 o
  14   8   3     1476.62     1511.70     73.96 o
 -14   9   3      562.11      516.20     47.58 o
 -13   9   3       37.67       53.69     24.04 o
 -12   9   3      380.47      323.60     35.81 o
 -11   9   3      173.15      159.95     23.73 o
 -10   9   3       35.64       16.93     18.31 o
  -9   9   3        9.42        7.18     17.15 o
  -8   9   3     2360.28     2342.45     54.44 o
  -7   9   3       81.68       99.63     16.99 o
  -6   9   3     7686.76     7340.68    171.70 o
  -5   9   3     1000.89     1066.38     40.96 o
  -4   9   3    10862.60    11249.88    160.34 o
  -3   9   3      217.80      269.97     13.81 o
  -2   9   3       30.48       41.41      8.28 o
  -1   9   3      609.31      691.39     22.69 o
   0   9   3     3030.62     3195.73     65.50 o
   1   9   3      724.77      680.28     24.96 o
   2   9   3      257.96      266.89     15.42 o
   3   9   3    17978.41    18693.93    282.88 o
   4   9   3      503.39      589.49     26.27 o
   5   9   3     4199.31     4202.25     76.14 o
   6   9   3     1430.52     1315.67     35.45 o
   7   9   3      308.33      307.90     21.97 o
   8   9   3       80.48       68.71     15.91 o
   9   9   3     3054.63     2803.22     64.65 o
  10   9   3     1401.56     1478.21     48.38 o
  11   9   3       52.88       26.23     23.23 o
  12   9   3     1166.90     1123.94     74.24 o
  13   9   3        3.99      -16.95     21.21 o
  14   9   3      220.13      143.17     51.04 o
 -14  10   3      549.42      586.00     51.13 o
 -13  10   3     3712.17     3733.54     85.79 o
 -12  10   3       11.95        2.15     21.00 o
 -11  10   3      386.71      357.85     28.92 o
 -10  10   3      112.55      129.49     22.14 o
  -9  10   3      137.88      165.52     21.65 o
  -8  10   3      907.52      818.18     33.23 o
  -7  10   3     6513.49     6549.35    114.64 o
  -6  10   3       69.01       47.72     12.42 o
  -5  10   3     6380.66     6504.25     99.67 o
  -4  10   3      196.09      193.27     13.67 o
  -3  10   3      593.44      508.45     17.93 o
  -2  10   3      167.81      172.43     10.69 o
  -1  10   3      197.62      178.62     14.21 o
   0  10   3       97.42      112.40     12.64 o
   1  10   3    11152.91    11328.06    178.62 o
   2  10   3     8600.62     8959.47    161.53 o
   3  10   3     5849.79     6443.25    106.14 o
   4  10   3       23.31       13.96     10.67 o
   5  10   3      160.78      145.93     15.37 o
   6  10   3      116.79       71.99     14.80 o
   7  10   3     3479.37     3336.28     67.01 o
   8  10   3     2285.41     2220.40     52.74 o
   9  10   3      381.83      390.21     45.86 o
  10  10   3       73.73       58.61     23.29 o
  11  10   3      771.68      730.33     38.14 o
  12  10   3      134.47      116.94     24.93 o
  13  10   3     1577.39     1652.67     61.53 o
  14  10   3     2007.37     2161.24     73.65 o
 -13  11   3       83.00       66.34     25.70 o
 -12  11   3      378.50      380.74     31.78 o
 -11  11   3      498.68      550.55     33.84 o
 -10  11   3      926.60      978.14     39.83 o
  -9  11   3       93.08       44.64     18.83 o
  -8  11   3     1131.79     1049.45     37.60 o
  -7  11   3       55.58       39.18     14.28 o
  -6  11   3       66.48       70.79     15.98 o
  -5  11   3     3434.49     3502.44     61.00 o
  -4  11   3      936.98      869.54     25.06 o
  -3  11   3     2564.80     2449.67     44.70 o
  -2  11   3      345.72      386.25     14.94 o
  -1  11   3     3657.99     3851.55     71.12 o
   0  11   3     6771.68     6959.71    116.10 o
   1  11   3     2741.55     2503.32     52.09 o
   2  11   3      540.01      520.09     23.28 o
   3  11   3      257.70      204.46     14.57 o
   4  11   3      881.71      902.81     35.16 o
   5  11   3     2063.52     2062.78     47.81 o
   6  11   3        0.54       -9.20     12.59 o
   7  11   3     1884.64     1903.35     43.59 o
   8  11   3        5.04       -9.59     16.28 o
   9  11   3     6488.29     6394.31    117.79 o
  10  11   3       64.69        7.54     20.40 o
  11  11   3     5265.23     5118.41    197.11 o
  12  11   3      863.26      880.07     83.32 o
  13  11   3       81.47       69.30     38.56 o
 -13  12   3      955.73      983.11     66.51 o
 -12  12   3       46.36       60.98     25.12 o
 -11  12   3     2639.07     2553.48     65.22 o
 -10  12   3      894.58      832.11     38.68 o
  -9  12   3      117.88      119.89     21.26 o
  -8  12   3       25.70       28.50     17.61 o
  -7  12   3       51.30       38.20     16.30 o
  -6  12   3      225.73      220.94     20.93 o
  -5  12   3      783.45      805.52     32.29 o
  -4  12   3     7772.48     7981.11    133.52 o
  -3  12   3     5343.46     5410.13     95.48 o
  -2  12   3     3971.85     3916.34     73.87 o
  -1  12   3     3874.89     4063.92     97.74 o
   0  12   3      243.18      217.38     21.35 o
   1  12   3     8250.19     8252.46    136.96 o
   2  12   3       15.06        6.30     12.62 o
   3  12   3      279.94      267.86     19.14 o
   4  12   3      511.66      595.73     27.23 o
   5  12   3     1175.27     1175.51     36.82 o
   6  12   3       63.33       84.79     18.06 o
   7  12   3     4616.24     4630.27     90.52 o
   8  12   3     3292.11     3256.42     81.89 o
   9  12   3      779.72      669.45     40.54 o
  10  12   3     4190.17     3734.24    248.26 o
  11  12   3       60.41       21.69     24.28 o
  12  12   3      253.85      184.67     36.96 o
  13  12   3       35.47       29.20     25.53 o
 -13  13   3      641.92      635.74     57.40 o
 -12  13   3     1015.76     1018.58     65.65 o
 -11  13   3      677.91      640.37     62.22 o
 -10  13   3     3045.19     2908.85     80.15 o
  -9  13   3      649.63      585.30     37.89 o
  -8  13   3     1474.69     1516.75     64.28 o
  -7  13   3      186.78      220.93     29.56 o
  -6  13   3      668.33      712.08     35.72 o
  -5  13   3      175.54      203.22     22.50 o
  -4  13   3     2326.39     2380.10     53.44 o
  -3  13   3     2025.98     2085.07     48.41 o
  -2  13   3     2254.76     2298.95     51.31 o
  -1  13   3        1.17      -14.60     12.41 o
   0  13   3     3092.33     2993.51     60.86 o
   1  13   3        1.79       -6.88     12.25 o
   2  13   3     4646.75     4662.59     86.68 o
   3  13   3      351.70      318.68     25.68 o
   4  13   3     5051.47     4924.40     92.13 o
   5  13   3     1518.33     1439.33     42.13 o
   6  13   3    10663.17    10774.39    179.95 o
   7  13   3     1553.69     1562.45     46.21 o
   8  13   3     1069.68     1068.69     57.65 o
   9  13   3     2281.86     2070.31    142.02 o
  10  13   3      409.77      345.39     35.68 o
  11  13   3       61.10       45.71     20.78 o
  12  13   3      266.98      205.96     60.79 o
 -12  14   3      246.49      210.63     40.88 o
 -11  14   3        3.34       21.87     33.72 o
 -10  14   3      188.60      193.79     36.31 o
  -9  14   3      770.87      682.30    130.06 o
  -8  14   3        9.89       12.72     26.99 o
  -7  14   3     1578.33     1644.17     80.82 o
  -6  14   3     1119.64     1118.65     58.35 o
  -5  14   3     1774.09     1692.13     64.53 o
  -4  14   3     2804.76     2858.17     72.00 o
  -3  14   3      714.16      699.70     35.73 o
  -2  14   3     2809.43     2711.07     69.25 o
  -1  14   3     1457.09     1501.92     50.30 o
   0  14   3      627.35      579.45     33.48 o
   1  14   3      131.16      112.30     21.48 o
   2  14   3     4932.32     4810.43    103.96 o
   3  14   3     2907.83     2952.37     86.37 o
   4  14   3     2209.55     2160.72     71.63 o
   5  14   3       41.00       34.26     16.88 o
   6  14   3     3401.61     3305.14    138.78 o
   7  14   3      286.95      276.50     28.38 o
   8  14   3     3510.54     3613.11    104.06 o
   9  14   3      204.89      184.00     28.71 o
  10  14   3     1170.33     1195.55     62.02 o
  11  14   3      533.18      492.45     80.75 o
  12  14   3      464.82      366.87     67.38 o
 -12  15   3     1000.47      972.85     68.79 o
 -11  15   3       86.78       96.46     35.19 o
 -10  15   3      209.30      224.46     39.48 o
  -9  15   3       22.01       15.67     29.80 o
  -8  15   3       24.85       49.05     29.29 o
  -7  15   3     1508.42     1552.91     66.14 o
  -6  15   3     1015.88     1065.38     78.55 o
  -5  15   3     2135.39     2115.06     75.47 o
  -4  15   3      341.29      314.89     27.72 o
  -3  15   3      816.19      883.77     57.34 o
  -2  15   3      448.57      396.37     29.97 o
  -1  15   3       64.95       56.97     20.43 o
   0  15   3      215.02      246.60     26.47 o
   1  15   3     5283.16     5442.89    115.73 o
   2  15   3        0.43      -10.05     18.87 o
   3  15   3     5620.24     5555.15    137.65 o
   4  15   3     1738.33     1561.29     61.48 o
   5  15   3      271.28      211.47     37.43 o
   6  15   3       94.87       94.02     31.56 o
   7  15   3     1100.82     1156.73     76.73 o
   8  15   3       83.50       21.02     37.53 o
   9  15   3       35.20       32.93     23.79 o
  10  15   3        1.64        4.01     30.70 o
  11  15   3      495.95      578.93     65.51 o
 -11  16   3      299.03      337.69     47.25 o
 -10  16   3       32.11       27.00     20.83 o
  -9  16   3      441.86      448.67     47.32 o
  -8  16   3      388.09      403.22     45.45 o
  -7  16   3     1132.55     1154.38     63.67 o
  -6  16   3      723.24      696.31     49.52 o
  -5  16   3     2334.85     2223.54    134.97 o
  -4  16   3      962.53      923.40     53.23 o
  -3  16   3     1145.93     1247.49     70.04 o
  -2  16   3       68.04       30.62     23.63 o
  -1  16   3       15.95       31.24     19.92 o
   0  16   3        8.20        8.29     20.16 o
   1  16   3      176.25      150.60     24.39 o
   2  16   3      431.96      349.57     30.49 o
   3  16   3     1750.85     1673.28     82.96 o
   4  16   3       52.06       37.69     22.28 o
   5  16   3        0.60       13.96     15.62 o
   6  16   3      515.94      496.93     44.16 o
   7  16   3      149.71       37.58     19.28 o
   8  16   3      382.43      405.01     54.40 o
   9  16   3      339.10      193.83     74.90 o
  10  16   3        1.92       -6.80     21.46 o
  11  16   3     1949.49     2204.65    128.41 o
 -10  17   3      790.75      724.79     59.29 o
  -9  17   3       34.53       42.56     33.57 o
  -8  17   3       12.78       -7.11     29.94 o
  -7  17   3     1283.20     1261.04     68.78 o
  -6  17   3      689.45      626.98     56.33 o
  -5  17   3       13.27        8.60     26.15 o
  -4  17   3       25.33       38.35     26.51 o
  -3  17   3       31.05       54.48     21.93 o
  -2  17   3     3265.54     3327.19     97.29 o
  -1  17   3      387.40      380.29     52.92 o
   0  17   3     1186.94     1269.63     52.07 o
   1  17   3     1803.32     1741.75     57.90 o
   2  17   3       21.12       11.77     25.24 o
   3  17   3     1412.35     1367.69     85.85 o
   4  17   3      410.06      401.44     50.55 o
   5  17   3     1978.98     1996.69     87.17 o
   6  17   3     1359.70     1148.39     77.98 o
   7  17   3     1388.77     1382.10    239.64 o
   8  17   3      113.76       44.46     44.14 o
   9  17   3       56.88        9.93     28.60 o
  10  17   3       23.02       47.88     55.48 o
  -9  18   3       19.94       56.99     36.12 o
  -8  18   3       25.36       27.24     31.94 o
  -7  18   3        3.11      -15.30     35.82 o
  -6  18   3      246.35      314.54     74.38 o
  -5  18   3        4.13      -14.88     26.64 o
  -4  18   3     1816.44     1752.72    103.36 o
  -3  18   3       27.10       38.07     28.12 o
  -2  18   3     1967.57     1979.62     74.66 o
  -1  18   3        7.04       38.50     22.95 o
   0  18   3     2699.38     2703.27     76.50 o
   1  18   3       72.74       70.44     25.43 o
   2  18   3      817.91      750.60     49.65 o
   3  18   3       28.64       31.00     22.03 o
   4  18   3     3170.01     3120.32     99.24 o
   5  18   3     1489.59     1410.55    131.60 o
   6  18   3     1076.28     1111.08     80.88 o
   7  18   3       11.93      -20.53     17.91 o
   8  18   3      595.05      648.93     74.93 o
   9  18   3        2.17       -4.17     19.85 o
  -8  19   3     1052.02     1054.06     69.60 o
  -7  19   3      420.12      404.29     48.50 o
  -6  19   3       90.65       91.86     35.50 o
  -5  19   3      110.78       71.01     32.96 o
  -4  19   3      498.90      479.02     45.90 o
  -3  19   3       50.73       27.75     28.62 o
  -2  19   3      143.29      113.27     31.30 o
  -1  19   3        4.06       -4.13     23.68 o
   0  19   3      194.91      242.23     32.37 o
   1  19   3      172.27      251.38     32.79 o
   2  19   3       80.25       59.78     29.25 o
   3  19   3     1721.26     1865.07     70.06 o
   4  19   3       46.17        9.12     27.97 o
   5  19   3       97.52       60.82     30.38 o
   6  19   3      981.48      839.21     74.14 o
   7  19   3       31.66       46.18     27.85 o
   8  19   3       56.26        1.39     27.87 o
  -7  20   3      991.50      892.57     65.08 o
  -6  20   3        3.91      -20.83     31.52 o
  -5  20   3     1105.33     1134.75     68.90 o
  -4  20   3       16.98       25.83     31.27 o
  -3  20   3      675.16      692.63     72.15 o
  -2  20   3      936.56      993.41     51.03 o
  -1  20   3       12.26       38.86     26.61 o
   0  20   3      964.99      946.44     50.51 o
   1  20   3      134.12      126.57     30.05 o
   2  20   3      328.28      400.98     36.86 o
   3  20   3        2.40        1.41     24.91 o
   4  20   3      798.76      781.67     55.31 o
   5  20   3      349.29      238.31     50.18 o
   6  20   3      231.06      225.70     41.78 o
   7  20   3      464.61      302.52     44.79 o
  -6  21   3        1.19        6.07     36.05 o
  -5  21   3       27.28       51.46     38.74 o
  -4  21   3       83.09       80.14     35.38 o
  -3  21   3       10.54       48.32     35.55 o
  -2  21   3        0.55      -22.79     28.98 o
  -1  21   3      729.16      722.61     55.22 o
   0  21   3       49.21       35.11     28.28 o
   1  21   3      950.69     1089.49     57.30 o
   2  21   3      168.07      210.80     33.55 o
   3  21   3      391.36      439.73     41.81 o
   4  21   3      123.33      110.64     38.13 o
   5  21   3     4267.62     4204.89    130.46 o
   6  21   3      275.44      238.78     45.57 o
  -4  22   3       67.30      110.43     38.25 o
  -3  22   3      733.93      699.74     57.09 o
  -2  22   3      400.01      416.40     47.76 o
  -1  22   3       21.43       55.72     47.74 o
   0  22   3      961.09     1113.81     59.91 o
   1  22   3        6.23      -14.69     44.78 o
   2  22   3      130.92      125.24     33.35 o
   3  22   3      513.14      506.34     44.51 o
   4  22   3        6.84       41.66     34.12 o
 -14   0   4     1908.57     1804.79     98.04 o
 -12   0   4     2957.26     3131.58    172.95 o
 -10   0   4     6042.84     6582.20    190.63 o
  -8   0   4     2634.99     2631.79     68.69 o
  -6   0   4       17.63       13.21     11.07 o
  -4   0   4     1821.49     1999.05     51.81 o
  -2   0   4     4523.56     4853.79     98.19 o
   0   0   4     5265.51     5116.50    526.69 o
   2   0   4      286.99      427.34     22.82 o
   4   0   4     1946.51     1746.80     46.16 o
   6   0   4     9460.91     9641.45    198.98 o
   8   0   4     1258.22     1150.97     49.57 o
  10   0   4      503.54      452.67     48.42 o
  12   0   4      908.05      802.80     67.16 o
  14   0   4     2958.07     3246.44    129.93 o
 -15   1   4     1409.46     1403.12     80.65 o
 -14   1   4     1077.18     1066.42     54.50 o
 -13   1   4     1769.21     1794.41     63.33 o
 -12   1   4       35.20       43.55     26.99 o
 -11   1   4      770.03      661.45     46.96 o
 -10   1   4       99.83       87.10     23.02 o
  -9   1   4     1247.65     1221.78     41.49 o
  -8   1   4      150.81      180.51     13.61 o
  -7   1   4     3711.67     3809.57     62.43 o
  -6   1   4      446.13      561.64     19.19 o
  -5   1   4     6539.56     6903.95    100.30 o
  -4   1   4     3465.14     3337.01     51.62 o
  -3   1   4     3964.63     3926.94     58.20 o
  -2   1   4    19007.72    19401.20    261.47 o
  -1   1   4     2023.19     2294.53     35.67 o
   0   1   4    31518.21    32064.30    524.00 o
   1   1   4     1149.64     1092.43     21.15 o
   2   1   4     1418.45     1421.80     25.40 o
   3   1   4     1793.08     1974.99     34.01 o
   4   1   4      873.14      864.03     23.34 o
   5   1   4     3807.91     4086.16     71.68 o
   6   1   4     6543.32     6359.48    106.62 o
   7   1   4       26.66       -9.50     10.79 o
   8   1   4     8155.39     7882.45    121.78 o
   9   1   4     1069.00     1070.35     33.62 o
  10   1   4       29.09       17.65     16.07 o
  11   1   4     1083.15     1043.61     37.72 o
  12   1   4     1562.08     1564.98     46.51 o
  13   1   4      425.39      436.59     38.46 o
  14   1   4       98.22      130.47     31.71 o
  15   1   4        9.74      -17.08     29.20 o
 -15   2   4      776.25      901.89     53.68 o
 -14   2   4      488.50      525.63     57.02 o
 -13   2   4       43.56       49.07     27.23 o
 -12   2   4       63.31      101.65     26.93 o
 -11   2   4      237.32      236.18     28.02 o
 -10   2   4     1567.24     1628.46     45.38 o
  -9   2   4     1336.36     1308.76     38.54 o
  -8   2   4     1014.49      976.50     26.15 o
  -7   2   4    10295.11    10617.58    152.66 o
  -6   2   4     1118.89     1162.10     24.83 o
  -5   2   4     1466.19     1292.14     30.71 o
  -4   2   4      620.93      645.70     19.51 o
  -3   2   4     3893.43     3641.68     54.58 o
  -2   2   4        5.02       -2.95      5.28 o
  -1   2   4     6049.58     5629.42    127.70 o
   0   2   4    22031.82    21116.46    313.34 o
   1   2   4    28978.47    29724.58    434.72 o
   2   2   4     1437.34     1357.56     24.73 o
   3   2   4     2839.79     2692.87     43.67 o
   4   2   4       74.75       45.82      8.43 o
   5   2   4     4648.90     4601.72     72.32 o
   6   2   4     8582.02     8706.74    128.47 o
   7   2   4     2112.31     2120.42     61.85 o
   8   2   4     1135.94     1133.53     35.78 o
   9   2   4     1587.88     1620.17     45.21 o
  10   2   4     2810.77     2726.62     63.75 o
  11   2   4      900.36      926.53     38.12 o
  12   2   4      148.03      143.39     24.19 o
  13   2   4      525.51      516.96     35.23 o
  14   2   4      875.44      824.06     50.93 o
  15   2   4      174.35      173.25     34.92 o
 -15   3   4     1328.55     1248.56     61.45 o
 -14   3   4      181.39      117.86     30.61 o
 -13   3   4      746.56      767.28     45.83 o
 -12   3   4     1277.52     1164.00     49.93 o
 -11   3   4      357.15      286.53     30.84 o
 -10   3   4       71.85       69.26     17.95 o
  -9   3   4     2351.35     2335.37     53.89 o
  -8   3   4       27.59       10.34     14.08 o
  -7   3   4    10269.89    10092.78    161.95 o
  -6   3   4     1039.37     1132.68     30.11 o
  -5   3   4     6839.68     6676.82    121.68 o
  -4   3   4       99.30       97.73     11.40 o
  -3   3   4     3951.83     3755.09     61.80 o
  -2   3   4     9856.38    10243.13    154.67 o
  -1   3   4     2391.27     2598.99     48.18 o
   0   3   4        1.42        5.81      6.24 o
   1   3   4    10143.49    10514.68    176.23 o
   2   3   4     8990.39     8622.18    120.74 o
   3   3   4      732.41      743.71     18.88 o
   4   3   4      234.45      132.84     10.47 o
   5   3   4     1688.64     1903.92     36.89 o
   6   3   4      625.35      647.28     34.76 o
   7   3   4      330.01      327.39     18.64 o
   8   3   4       49.15       48.86     14.58 o
   9   3   4     1032.36      982.46     33.00 o
  10   3   4     3445.44     3338.68     66.16 o
  11   3   4     1359.25     1247.19     58.60 o
  12   3   4       39.82       24.06     16.68 o
  13   3   4     3931.43     3997.74    101.07 o
  14   3   4        0.27      -34.65     25.97 o
  15   3   4     1384.25     1473.16     66.28 o
 -15   4   4      401.42      383.87     41.13 o
 -14   4   4     1265.75     1286.96     60.15 o
 -13   4   4       24.57       -7.76     24.64 o
 -12   4   4     4044.70     3816.74     94.53 o
 -11   4   4      593.52      612.45     31.87 o
 -10   4   4     1683.29     1536.76     45.02 o
  -9   4   4     3380.50     3198.28    132.30 o
  -8   4   4     2482.27     2628.52     63.55 o
  -7   4   4     3372.97     3373.38     73.33 o
  -6   4   4     1696.30     1794.38     59.68 o
  -5   4   4      560.06      640.93     23.16 o
  -4   4   4     1464.24     1492.13     32.11 o
  -3   4   4     4613.60     5001.62     73.31 o
  -2   4   4       38.93       26.86      9.22 o
  -1   4   4     4876.74     5103.03     80.70 o
   0   4   4       29.50       15.10      9.00 o
   1   4   4     8915.56     8779.28    122.47 o
   2   4   4     8979.67     9472.55    132.58 o
   3   4   4    14525.15    14177.01    196.04 o
   4   4   4     6443.46     6988.84    102.64 o
   5   4   4     9475.35     9220.13    133.95 o
   6   4   4      886.77      975.02     26.88 o
   7   4   4      237.03      181.26     15.87 o
   8   4   4      965.94      990.62     31.09 o
   9   4   4     1286.17     1321.96     37.04 o
  10   4   4     1497.46     1545.51     41.83 o
  11   4   4       33.37       46.77     17.91 o
  12   4   4      827.26      911.33     42.21 o
  13   4   4      452.87      442.50     33.53 o
  14   4   4      801.82      781.98     49.60 o
  15   4   4      544.97      582.05     46.47 o
 -15   5   4      119.14      104.45     34.65 o
 -14   5   4       42.90       33.95     28.98 o
 -13   5   4       80.99       30.37     26.59 o
 -12   5   4     2567.39     2420.22     84.63 o
 -11   5   4      357.60      359.61     30.08 o
 -10   5   4       29.97       11.64     14.21 o
  -9   5   4        2.62      -13.83     14.82 o
  -8   5   4     1231.31     1333.49     83.85 o
  -7   5   4        0.61       11.18     12.90 o
  -6   5   4     3615.91     3487.27     65.37 o
  -5   5   4     4443.78     4814.81     82.52 o
  -4   5   4     7523.57     7293.63    116.71 o
  -3   5   4       22.03       74.18      7.38 o
  -2   5   4     2939.24     2488.45     43.46 o
  -1   5   4    14559.78    14657.89    200.80 o
   0   5   4     2578.87     2470.12     39.96 o
   1   5   4       44.96      122.95      8.10 o
   2   5   4    11120.85    11608.74    175.93 o
   3   5   4     2157.05     2607.60     43.82 o
   4   5   4     2534.56     2622.94     45.53 o
   5   5   4      677.14      745.35     31.76 o
   6   5   4     5383.36     5518.63     87.31 o
   7   5   4       31.22       38.69     12.73 o
   8   5   4     3926.24     3912.09     72.43 o
   9   5   4      640.91      606.42     27.29 o
  10   5   4     5193.21     5186.91     91.08 o
  11   5   4      135.28      170.04     32.80 o
  12   5   4       40.86       57.32     22.43 o
  13   5   4      521.93      560.44     39.19 o
  14   5   4        0.44        0.39     23.63 o
  15   5   4       18.69       18.45     29.92 o
 -15   6   4       16.50       10.40     17.40 o
 -14   6   4      338.44      348.33     35.22 o
 -13   6   4      406.31      347.08     42.84 o
 -12   6   4     3792.07     3911.19    120.64 o
 -11   6   4      715.57      647.47     44.82 o
 -10   6   4     1115.83     1142.79     39.89 o
  -9   6   4      102.11      109.20     19.25 o
  -8   6   4     1056.30     1053.31     34.88 o
  -7   6   4      121.28       82.70     15.13 o
  -6   6   4      799.04      800.42     35.17 o
  -5   6   4     5007.95     5382.61     91.37 o
  -4   6   4     4299.81     4364.70     66.96 o
  -3   6   4     3970.41     4041.76     67.16 o
  -2   6   4     2289.53     2106.53     39.46 o
  -1   6   4      597.21      724.57     17.42 o
   0   6   4     4664.10     4284.18     64.54 o
   1   6   4      899.49      706.60     17.23 o
   2   6   4     1176.07     1194.44     26.35 o
   3   6   4     1712.05     1674.50     40.29 o
   4   6   4      506.56      564.44     18.87 o
   5   6   4      522.79      493.06     19.44 o
   6   6   4     2213.80     2363.84     45.85 o
   7   6   4     1565.65     1606.46     37.62 o
   8   6   4     1050.76     1019.92     31.68 o
   9   6   4     1498.58     1539.05     41.01 o
  10   6   4     1987.16     2004.49     48.40 o
  11   6   4       40.58       39.91     21.14 o
  12   6   4      305.08      309.19     29.89 o
  13   6   4        0.11      -24.55     22.44 o
  14   6   4      283.53      253.85     31.06 o
  15   6   4      731.43      750.06     97.33 o
 -15   7   4      219.61      231.58     38.08 o
 -14   7   4      123.08      169.84     33.13 o
 -13   7   4      954.67      984.95     51.10 o
 -12   7   4      231.85      249.88     26.46 o
 -11   7   4     1015.79     1007.18     40.19 o
 -10   7   4       89.90      114.22     20.27 o
  -9   7   4     2927.74     2734.10     61.43 o
  -8   7   4       42.63       31.01     15.82 o
  -7   7   4     3492.12     3428.16     77.99 o
  -6   7   4       57.49       61.93     13.73 o
  -5   7   4     5113.54     5149.91     94.66 o
  -4   7   4     5330.23     5358.12     87.92 o
  -3   7   4       11.22        8.51      7.18 o
  -2   7   4     1647.41     1336.10     26.24 o
  -1   7   4     1385.99     1331.71     26.18 o
   0   7   4     2180.87     2076.67     41.40 o
   1   7   4     1443.97     1718.49     31.53 o
   2   7   4      456.62      626.70     18.93 o
   3   7   4     8591.14     8867.39    127.87 o
   4   7   4      866.68      824.91     23.76 o
   5   7   4     1666.38     1517.13     33.27 o
   6   7   4     2747.40     2714.25     51.14 o
   7   7   4      867.87      962.32     30.21 o
   8   7   4       59.21       70.29     15.56 o
   9   7   4      218.86      264.05     21.09 o
  10   7   4     1903.59     1861.04     51.84 o
  11   7   4     2797.95     2793.83     68.72 o
  12   7   4      544.50      525.92     34.38 o
  13   7   4     1719.38     1699.92     64.23 o
  14   7   4      116.75       68.19     24.85 o
 -14   8   4        9.05        2.05     27.41 o
 -13   8   4        3.82      -21.91     26.12 o
 -12   8   4      540.83      467.81     32.36 o
 -11   8   4       12.43      -12.05     18.50 o
 -10   8   4      334.03      292.91     24.81 o
  -9   8   4     1390.52     1223.53     42.19 o
  -8   8   4      519.43      472.37     26.15 o
  -7   8   4     6283.25     6153.95    107.79 o
  -6   8   4     2698.22     2743.47     56.59 o
  -5   8   4     4475.90     4257.53     68.24 o
  -4   8   4     1098.24     1339.83     30.34 o
  -3   8   4     5672.56     5426.95     81.82 o
  -2   8   4      369.07      289.65     12.49 o
  -1   8   4      714.96      585.87     16.73 o
   0   8   4     2015.97     2066.50     42.38 o
   1   8   4    17638.42    18518.07    254.61 o
   2   8   4        0.36       -1.22      7.06 o
   3   8   4     8417.32     8464.83    123.23 o
   4   8   4      287.06      352.64     24.64 o
   5   8   4     6655.77     6642.38    102.04 o
   6   8   4       59.58       84.37     13.79 o
   7   8   4      733.40      730.53     27.45 o
   8   8   4     5298.62     5149.65     87.62 o
   9   8   4        8.45       -4.95     14.84 o
  10   8   4       67.72       59.35     20.38 o
  11   8   4      899.55      930.78     62.47 o
  12   8   4      885.95      762.55     49.40 o
  13   8   4      664.22      719.64     45.68 o
  14   8   4        0.14       -9.28     20.53 o
 -14   9   4        6.16       37.20     30.01 o
 -13   9   4      989.39     1002.75     51.57 o
 -12   9   4      261.26      277.75     28.46 o
 -11   9   4       10.98        6.75     19.61 o
 -10   9   4       56.25       48.75     19.37 o
  -9   9   4     2014.72     2082.35     52.90 o
  -8   9   4      994.61     1063.10     57.63 o
  -7   9   4     2058.38     2107.94     49.91 o
  -6   9   4     1597.80     1615.96     41.08 o
  -5   9   4      822.28      721.60     24.48 o
  -4   9   4       10.92       14.01      9.05 o
  -3   9   4     2359.20     2187.16     39.81 o
  -2   9   4       53.21       55.01      8.81 o
  -1   9   4      459.71      396.35     29.26 o
   0   9   4     5405.91     5535.26     93.66 o
   1   9   4       88.06       97.78     15.04 o
   2   9   4     8535.07     8635.71    151.49 o
   3   9   4      157.20      164.90     12.21 o
   4   9   4     9489.69     9478.03    138.70 o
   5   9   4      251.31      251.35     16.31 o
   6   9   4     1359.49     1436.47     35.26 o
   7   9   4     1528.43     1494.31     37.61 o
   8   9   4     2019.62     1992.04     46.95 o
   9   9   4     2129.39     1959.09     57.81 o
  10   9   4        2.00        2.11     17.73 o
  11   9   4     2939.33     3036.10     81.68 o
  12   9   4      568.90      586.69     43.78 o
  13   9   4      627.58      652.45     51.08 o
  14   9   4       96.38       49.46     16.57 o
 -14  10   4     1618.21     1637.44     65.05 o
 -13  10   4     1038.09     1062.06     47.40 o
 -12  10   4     1344.86     1399.38     67.06 o
 -11  10   4      386.12      401.06     30.00 o
 -10  10   4      204.99      283.66     25.49 o
  -9  10   4        1.44        0.01     16.93 o
  -8  10   4     4289.22     4150.50     82.13 o
  -7  10   4      365.22      381.24     23.97 o
  -6  10   4     1347.84     1490.10     43.99 o
  -5  10   4      372.43      338.68     18.37 o
  -4  10   4     1202.67     1249.18     29.17 o
  -3  10   4     2243.57     2368.73     43.17 o
  -2  10   4      444.68      458.29     18.32 o
  -1  10   4        1.60       -4.43      7.98 o
   0  10   4      184.88      218.82     15.81 o
   1  10   4      406.97      449.57     31.42 o
   2  10   4     1653.33     1721.92     56.38 o
   3  10   4     2689.26     2540.17     46.24 o
   4  10   4      282.95      310.14     20.08 o
   5  10   4     2750.07     2686.12     50.97 o
   6  10   4      965.05      892.64     28.81 o
   7  10   4      315.59      279.19     20.75 o
   8  10   4      929.66      891.99     38.29 o
   9  10   4        9.81       -8.43     15.93 o
  10  10   4      794.41      840.11     42.65 o
  11  10   4        1.27       12.77     15.93 o
  12  10   4     1058.35     1050.57     59.66 o
  13  10   4       30.41       17.02     17.93 o
  14  10   4     2198.19     2392.48     78.95 o
 -13  11   4       97.66      166.51     28.44 o
 -12  11   4        3.67      -15.08     21.56 o
 -11  11   4       14.59       31.31     21.41 o
 -10  11   4      460.77      458.71     35.37 o
  -9  11   4      543.67      472.82     29.11 o
  -8  11   4      552.39      576.06     29.55 o
  -7  11   4      332.32      351.61     23.73 o
  -6  11   4     1313.15     1334.32     41.99 o
  -5  11   4      168.20      169.47     16.95 o
  -4  11   4     6739.22     6709.42    102.59 o
  -3  11   4       38.50       34.78     10.10 o
  -2  11   4     7422.76     7390.18    137.06 o
  -1  11   4     1122.28     1114.02     45.89 o
   0  11   4      352.61      276.03     19.91 o
   1  11   4     2988.24     3098.70     67.96 o
   2  11   4    11019.33    11242.43    200.87 o
   3  11   4      519.48      484.46     30.88 o
   4  11   4     2553.84     2516.33     76.82 o
   5  11   4     4970.11     4936.86     99.01 o
   6  11   4      833.71      834.47     32.26 o
   7  11   4      144.25      100.74     18.82 o
   8  11   4     1254.71     1276.83     43.29 o
   9  11   4     1146.43     1184.04     54.23 o
  10  11   4     1235.91     1171.21     53.96 o
  11  11   4      491.66      432.87     66.78 o
  12  11   4      232.19      188.44     28.43 o
  13  11   4       79.54       46.12     26.51 o
 -13  12   4      195.15      208.66     29.90 o
 -12  12   4      338.91      316.99     30.63 o
 -11  12   4       39.47       20.85     22.25 o
 -10  12   4     1454.38     1410.71     58.17 o
  -9  12   4       35.17       10.22     18.34 o
  -8  12   4       70.53       53.79     18.64 o
  -7  12   4       21.99        3.21     11.55 o
  -6  12   4     2763.76     2752.00     59.36 o
  -5  12   4     4819.56     4954.38    103.45 o
  -4  12   4      212.04      235.30     18.47 o
  -3  12   4     4527.35     4256.48     79.25 o
  -2  12   4      812.67      911.39     33.52 o
  -1  12   4     5980.56     5796.65    175.94 o
   0  12   4     2400.11     2441.37     94.55 o
   1  12   4      877.95      814.17     52.16 o
   2  12   4       62.32       49.25     12.44 o
   3  12   4      880.11      935.32     43.52 o
   4  12   4     1048.43     1099.68     39.79 o
   5  12   4     2870.51     2972.48     71.77 o
   6  12   4     4096.30     4047.81     90.66 o
   7  12   4      241.58      223.90     24.54 o
   8  12   4      651.56      625.46     43.74 o
   9  12   4      962.22     1021.05     57.27 o
  10  12   4      548.48      463.21     59.22 o
  11  12   4     1447.53     1309.35    136.04 o
  12  12   4      311.01      250.40     33.95 o
  13  12   4        3.13       43.82     29.56 o
 -13  13   4     3403.55     3582.01    119.12 o
 -12  13   4       56.29       20.15     36.36 o
 -11  13   4     2396.60     2424.74     74.54 o
 -10  13   4      423.24      495.39     37.21 o
  -9  13   4     1817.26     1733.64     58.35 o
  -8  13   4      708.89      626.44     54.06 o
  -7  13   4      268.17      224.85     26.09 o
  -6  13   4     1282.51     1270.20     46.20 o
  -5  13   4     1527.30     1535.50     48.32 o
  -4  13   4     1014.16      982.53     41.67 o
  -3  13   4      228.10      253.31     27.88 o
  -2  13   4     1783.88     1956.14     51.79 o
  -1  13   4      812.72      886.68     44.96 o
   0  13   4      322.34      271.22     24.14 o
   1  13   4     2379.58     2248.00     52.29 o
   2  13   4       92.72       99.23     15.92 o
   3  13   4        1.03       -8.20     13.54 o
   4  13   4      661.87      618.14     50.72 o
   5  13   4     1859.95     1929.37     55.34 o
   6  13   4        0.26        7.47     15.50 o
   7  13   4     5764.33     5874.49    123.25 o
   8  13   4     1270.02     1289.69    105.62 o
   9  13   4      238.36      294.66     42.30 o
  10  13   4      542.51      553.79     40.56 o
  11  13   4      115.83      110.52     28.57 o
  12  13   4       24.66       28.78     28.17 o
 -12  14   4      190.19      146.43     38.48 o
 -11  14   4      231.09      231.36     40.28 o
 -10  14   4       53.38       17.19     38.95 o
  -9  14   4        8.14       40.04     29.99 o
  -8  14   4       15.22       29.54     25.99 o
  -7  14   4      751.77      743.29     49.62 o
  -6  14   4     1458.16     1497.07     62.65 o
  -5  14   4     2348.32     2315.67     76.57 o
  -4  14   4      173.28      151.61     27.30 o
  -3  14   4     3496.83     3307.73     78.98 o
  -2  14   4      114.10      104.18     23.91 o
  -1  14   4     1014.34      930.65     57.09 o
   0  14   4        1.88        2.19     17.92 o
   1  14   4     7254.89     7201.95    142.69 o
   2  14   4       25.10        9.94     15.02 o
   3  14   4     5786.33     5808.47    105.93 o
   4  14   4     2483.30     2422.51     63.24 o
   5  14   4      112.29       80.88     18.52 o
   6  14   4        8.05        0.33     16.58 o
   7  14   4     2092.67     2178.10     64.22 o
   8  14   4      236.38      227.32     28.79 o
   9  14   4      402.69      460.01     37.32 o
  10  14   4      276.97      339.23     36.23 o
  11  14   4       28.11       77.27     29.93 o
  12  14   4      499.37      546.23     52.95 o
 -11  15   4       12.51       18.25     34.25 o
 -10  15   4      903.45      785.11     57.67 o
  -9  15   4      954.47      926.22     73.38 o
  -8  15   4       43.99       13.95     32.69 o
  -7  15   4       71.11       93.29     31.15 o
  -6  15   4     1184.27     1191.22     59.50 o
  -5  15   4      968.52      942.52     53.47 o
  -4  15   4     1055.91     1094.23     76.87 o
  -3  15   4      495.78      542.27     33.69 o
  -2  15   4     1182.63     1219.19     52.53 o
  -1  15   4      166.59      169.65     24.27 o
   0  15   4     1944.73     2153.62     61.56 o
   1  15   4      303.09      268.06     26.55 o
   2  15   4     1901.63     1895.00     62.28 o
   3  15   4      799.16      778.19     40.40 o
   4  15   4     3986.84     4130.66     96.57 o
   5  15   4     2761.35     2685.61     73.25 o
   6  15   4      297.72      319.42     30.87 o
   7  15   4      267.50      282.35     36.81 o
   8  15   4      457.56      490.80     46.11 o
   9  15   4      559.96      612.07     50.70 o
  10  15   4        6.99       22.65     30.73 o
  11  15   4      884.97      912.93     64.34 o
 -11  16   4       36.38       20.40     35.51 o
 -10  16   4      242.96      181.57     39.84 o
  -9  16   4      315.00      275.35     41.02 o
  -8  16   4      947.76     1014.04     62.78 o
  -7  16   4      108.73      115.76     31.84 o
  -6  16   4     1714.21     1680.05     70.66 o
  -5  16   4       42.27       19.67     25.16 o
  -4  16   4     1137.03     1052.52     57.34 o
  -3  16   4     1268.27     1283.35     49.95 o
  -2  16   4      467.29      449.87     37.60 o
  -1  16   4      457.15      458.04     32.82 o
   0  16   4      236.25      195.58     25.56 o
   1  16   4      424.61      438.89     32.42 o
   2  16   4       24.74       16.27     23.05 o
   3  16   4       50.08       39.42     22.04 o
   4  16   4      110.82      146.13     27.31 o
   5  16   4      325.32      280.45     30.47 o
   6  16   4      677.00      687.45     43.74 o
   7  16   4      650.19      593.25     48.05 o
   8  16   4      373.90      343.20     43.18 o
   9  16   4        0.21      -13.21     30.47 o
  10  16   4      779.72      921.76     63.43 o
  11  16   4       26.52       17.83     34.58 o
 -10  17   4      636.44      719.06     73.35 o
  -9  17   4     1338.26     1236.20     72.66 o
  -8  17   4     1394.51     1382.05     73.87 o
  -7  17   4       75.36       40.99     29.43 o
  -6  17   4      173.32      117.37     32.05 o
  -5  17   4       70.67       55.57     39.62 o
  -4  17   4      137.17      118.75     31.15 o
  -3  17   4      168.74      253.37     27.89 o
  -2  17   4      527.04      570.01     67.35 o
  -1  17   4     2024.09     2001.47     62.59 o
   0  17   4      955.73     1110.19     49.79 o
   1  17   4        4.15       -2.05     20.93 o
   2  17   4     1042.49     1079.23     57.26 o
   3  17   4      185.94      196.44     27.23 o
   4  17   4      413.84      456.50     35.82 o
   5  17   4      784.93      693.00     42.91 o
   6  17   4      674.49      676.73     51.21 o
   7  17   4     1539.33     1502.35     80.01 o
   8  17   4     1229.07     1202.86    112.34 o
   9  17   4      190.38       95.44     50.79 o
  10  17   4      673.50      660.65     59.24 o
  -9  18   4      414.33      358.41     46.91 o
  -8  18   4      331.10      324.04     44.08 o
  -7  18   4      116.45      135.43     37.11 o
  -6  18   4      200.43      228.70     39.49 o
  -5  18   4     1220.11     1255.34     74.80 o
  -4  18   4       41.73       42.27     29.21 o
  -3  18   4     4020.07     4059.41    115.97 o
  -2  18   4        7.32       70.76     28.22 o
  -1  18   4     3447.37     3426.42     87.59 o
   0  18   4      437.12      449.32     35.91 o
   1  18   4      435.90      475.43     36.55 o
   2  18   4       51.57       -4.80     26.27 o
   3  18   4      974.91      991.71     50.16 o
   4  18   4     2038.56     1945.83     65.27 o
   5  18   4      203.84      276.88     32.63 o
   6  18   4     1325.88     1176.69    122.24 o
   7  18   4     1013.30     1056.84     66.92 o
   8  18   4       22.01       -6.88     31.76 o
   9  18   4      917.23     1052.28     70.34 o
  -8  19   4       36.64       99.56     37.88 o
  -7  19   4      736.95      687.91     57.10 o
  -6  19   4      754.06      689.51     56.18 o
  -5  19   4       88.79       79.03     33.65 o
  -4  19   4       16.74       22.75     30.00 o
  -3  19   4      218.47      160.16     34.28 o
  -2  19   4      168.93      191.03     30.55 o
  -1  19   4       75.00       80.27     26.73 o
   0  19   4        8.06       26.92     26.01 o
   1  19   4      157.73      188.87     30.31 o
   2  19   4     1722.49     1763.26     84.22 o
   3  19   4       70.09       44.98     32.94 o
   4  19   4     1434.61     1399.70     60.78 o
   5  19   4      507.62      586.67     43.23 o
   6  19   4      167.24       88.91     41.43 o
   7  19   4      588.47      687.90     57.30 o
   8  19   4       63.09       66.00     38.00 o
  -7  20   4      137.49      212.02     42.86 o
  -6  20   4      600.02      615.13     56.22 o
  -5  20   4       12.05       22.19     32.08 o
  -4  20   4      382.67      428.08     67.64 o
  -3  20   4      480.60      455.53     45.01 o
  -2  20   4       65.62       68.76     31.97 o
  -1  20   4      872.78      924.09     50.69 o
   0  20   4       59.10      105.66     28.69 o
   1  20   4      268.00      246.73     33.93 o
   2  20   4      580.48      452.35     63.99 o
   3  20   4      179.69      145.37     29.53 o
   4  20   4      522.50      593.42     44.52 o
   5  20   4      583.62      489.71     53.34 o
   6  20   4     1100.19     1001.14     67.67 o
   7  20   4     1705.58     1744.94     84.40 o
  -6  21   4      756.14      820.35     65.06 o
  -5  21   4       27.91       41.12     36.12 o
  -4  21   4      317.88      315.86     51.43 o
  -3  21   4       61.80       14.10     32.12 o
  -2  21   4       22.38       19.00     44.42 o
  -1  21   4       54.01       38.21     30.94 o
   0  21   4      805.22      766.65     49.35 o
   1  21   4      104.47       84.81     30.96 o
   2  21   4      799.15      818.89     59.10 o
   3  21   4      105.08      101.33     28.55 o
   4  21   4     1704.57     1728.86     87.14 o
   5  21   4       56.45       22.37     34.66 o
  -3  22   4      397.50      388.94     47.95 o
  -2  22   4        0.90      -37.41     30.33 o
  -1  22   4      982.79     1024.47     82.10 o
   0  22   4      200.11      154.65     34.89 o
   1  22   4       24.39       28.75     67.52 o
   2  22   4      171.33       65.63     56.45 o
   3  22   4        4.91      -17.06     18.88 o
 -15   0   5      382.96      423.72     59.73 o
 -13   0   5     3430.83     3250.45    124.09 o
 -11   0   5    13594.21    13025.98    341.27 o
  -9   0   5     5836.75     5909.46    170.94 o
  -7   0   5      859.71      814.79     32.26 o
  -5   0   5      164.97      188.33     18.21 o
  -3   0   5     8971.18     9396.23    185.44 o
  -1   0   5     2367.16     2426.45    113.55 o
   1   0   5      451.42      338.33     13.44 o
   3   0   5     3214.94     3076.12    197.58 o
   5   0   5    22848.38    24198.01    468.64 o
   7   0   5     7368.92     6985.84    153.15 o
   9   0   5    18160.11    17873.41    362.73 o
  11   0   5       88.61      100.90     43.40 o
  13   0   5       39.50       13.96     36.72 o
  15   0   5      770.26      766.13     72.76 o
 -15   1   5      284.12      323.71     40.23 o
 -14   1   5      126.70      162.52     32.61 o
 -13   1   5      564.92      561.70     41.11 o
 -12   1   5      159.63      181.53     28.76 o
 -11   1   5     2725.37     2719.39     73.72 o
 -10   1   5       32.91       49.58     22.71 o
  -9   1   5      125.00      137.44     17.89 o
  -8   1   5     1231.05     1275.05     30.39 o
  -7   1   5     1037.58     1070.65     26.10 o
  -6   1   5     6075.46     5962.34     89.53 o
  -5   1   5     6940.53     7057.82    102.69 o
  -4   1   5      512.13      530.94     15.52 o
  -3   1   5     5838.30     5535.02     80.09 o
  -2   1   5    16070.15    16941.51    229.80 o
  -1   1   5     6145.37     6034.11     85.01 o
   0   1   5        2.21       13.59      4.61 o
   1   1   5       35.53       37.38      5.11 o
   2   1   5     1131.46      936.02     19.40 o
   3   1   5      170.98      200.89     11.78 o
   4   1   5     9796.80    10176.45    158.38 o
   5   1   5      143.21      165.47     14.00 o
   6   1   5     1734.35     1813.79     41.47 o
   7   1   5     5407.75     5349.45     95.01 o
   8   1   5     1709.47     1732.21     40.73 o
   9   1   5     3755.92     3815.92     70.89 o
  10   1   5       29.78       15.84     15.96 o
  11   1   5     5832.17     5870.92    102.37 o
  12   1   5      326.40      316.21     25.72 o
  13   1   5     1180.77     1214.53     50.08 o
  14   1   5      155.26      190.17     33.19 o
  15   1   5      582.11      574.46     46.01 o
 -15   2   5        3.67      -15.96     29.84 o
 -14   2   5      245.13      297.97     42.23 o
 -13   2   5      296.32      285.44     34.50 o
 -12   2   5      164.74      163.25     28.70 o
 -11   2   5      631.02      492.12     40.25 o
 -10   2   5     3807.37     3587.70     85.39 o
  -9   2   5       89.92       82.90     17.00 o
  -8   2   5     6191.98     6250.66    108.37 o
  -7   2   5      327.13      358.82     17.85 o
  -6   2   5    11752.04    11924.49    168.45 o
  -5   2   5     1338.69     1352.67     26.96 o
  -4   2   5     8638.94     9377.73    132.19 o
  -3   2   5       65.36       80.96      7.60 o
  -2   2   5     4104.33     3928.52     58.12 o
  -1   2   5       27.61       42.33      5.86 o
   0   2   5      364.62      248.49     13.20 o
   1   2   5        0.21        9.69      4.57 o
   2   2   5     7370.35     6662.36     95.08 o
   3   2   5    13266.98    15171.35    208.97 o
   4   2   5    14074.26    13891.78    193.72 o
   5   2   5     2417.80     2545.79     45.72 o
   6   2   5     1606.04     1502.40     33.39 o
   7   2   5     3251.96     3243.53     58.69 o
   8   2   5     1339.19     1391.77     39.77 o
   9   2   5        2.79      -10.68     14.48 o
  10   2   5     1328.70     1345.07     43.86 o
  11   2   5       95.84       74.41     18.98 o
  12   2   5      437.22      431.06     28.40 o
  13   2   5      170.49      174.03     27.22 o
  14   2   5      297.24      261.31     45.39 o
  15   2   5       38.16       26.26     30.44 o
 -15   3   5        0.82       -5.74     29.81 o
 -14   3   5     1367.63     1225.50     58.34 o
 -13   3   5       24.46       13.14     25.20 o
 -12   3   5      140.43      101.69     27.06 o
 -11   3   5      422.39      353.28     31.42 o
 -10   3   5     4525.15     4339.32     85.47 o
  -9   3   5      193.83      200.43     21.81 o
  -8   3   5     2975.35     2857.11     83.99 o
  -7   3   5      772.57      754.73     27.62 o
  -6   3   5     2086.31     2023.42     58.79 o
  -5   3   5      114.67      103.83     12.09 o
  -4   3   5     5307.18     5582.61     82.06 o
  -3   3   5      342.75      446.55     17.09 o
  -2   3   5       22.66       19.89      5.74 o
  -1   3   5     3339.92     3555.49     64.39 o
   0   3   5     9579.17     9413.25    143.06 o
   1   3   5     3924.99     3743.45     93.18 o
   2   3   5      725.91      684.82     18.47 o
   3   3   5     7258.67     8119.92    116.17 o
   4   3   5     3108.40     3269.08     53.85 o
   5   3   5     1008.66     1097.34     26.91 o
   6   3   5     4726.40     4841.82     78.05 o
   7   3   5      606.60      626.79     24.43 o
   8   3   5     6935.49     6898.99    109.36 o
   9   3   5     1871.83     1856.37     44.70 o
  10   3   5     3517.08     3345.49     66.67 o
  11   3   5       61.54       18.66     17.33 o
  12   3   5     6999.90     7072.67    154.10 o
  13   3   5       52.26       43.11     17.27 o
  14   3   5     2292.38     2499.76     94.37 o
  15   3   5       10.07       -4.10     32.54 o
 -15   4   5      183.65      203.18     36.16 o
 -14   4   5      151.54      163.78     33.44 o
 -13   4   5      865.49      877.32     76.45 o
 -12   4   5        5.04       -8.60     23.28 o
 -11   4   5       20.41      -10.59     22.85 o
 -10   4   5     1478.29     1296.41     49.69 o
  -9   4   5     2739.93     2791.58     61.26 o
  -8   4   5     4856.03     4767.11     88.28 o
  -7   4   5      244.55      205.12     18.35 o
  -6   4   5     1720.14     1649.98     43.24 o
  -5   4   5      722.99      667.84     25.57 o
  -4   4   5     3876.30     3727.92     73.06 o
  -3   4   5       46.16       46.17      7.11 o
  -2   4   5     9119.42     9174.35    128.29 o
  -1   4   5     2975.53     3338.96     55.58 o
   0   4   5     2179.06     2182.85     36.28 o
   1   4   5     1079.59     1097.84     32.05 o
   2   4   5     7817.21     8202.43    141.35 o
   3   4   5     1145.55     1299.32     26.58 o
   4   4   5     4389.28     4713.78     73.24 o
   5   4   5     2729.46     2661.13     47.73 o
   6   4   5      153.76      199.30     15.03 o
   7   4   5     3547.70     3445.60     62.00 o
   8   4   5      100.47      116.69     16.41 o
   9   4   5     3375.04     3289.81     64.14 o
  10   4   5     6127.33     6068.53    102.97 o
  11   4   5       58.22       67.27     17.97 o
  12   4   5      114.41       99.34     24.56 o
  13   4   5     2822.05     2851.62     73.77 o
  14   4   5      278.59      281.53     32.00 o
  15   4   5      257.54      242.42     38.26 o
 -15   5   5      415.75      395.62     48.56 o
 -14   5   5        7.63       23.28     28.87 o
 -13   5   5      870.67      849.30     49.60 o
 -12   5   5       32.81       13.44     24.48 o
 -11   5   5     1239.30     1382.40     52.23 o
 -10   5   5      529.97      456.92     31.73 o
  -9   5   5      703.40      661.09     50.64 o
  -8   5   5        1.34       -6.87     13.12 o
  -7   5   5     4065.16     4166.38     77.38 o
  -6   5   5      405.72      419.91     20.68 o
  -5   5   5    16084.01    16433.38    250.87 o
  -4   5   5      517.23      430.68     13.75 o
  -3   5   5     9043.06     9173.82    129.66 o
  -2   5   5     5125.89     5769.59     91.61 o
  -1   5   5       31.33       48.71      7.33 o
   0   5   5      482.98      506.97     14.94 o
   1   5   5     3274.34     3044.42     53.89 o
   2   5   5    12049.84    13070.80    197.71 o
   3   5   5    22549.80    23809.70    324.53 o
   4   5   5     1722.45     1742.55     34.32 o
   5   5   5     5648.41     5632.90     87.46 o
   6   5   5     1903.21     2045.96     41.96 o
   7   5   5     3235.30     3083.96     57.76 o
   8   5   5       72.27       55.73     15.15 o
   9   5   5       15.72       33.27     15.70 o
  10   5   5        2.52       -1.08     15.86 o
  11   5   5      214.20      227.74     22.77 o
  12   5   5      920.71      904.93     42.50 o
  13   5   5       58.02       86.94     25.53 o
  14   5   5       25.35       19.58     25.73 o
  15   5   5      380.60      366.23     42.13 o
 -15   6   5      438.32      290.64     57.47 o
 -14   6   5       34.21        1.77     16.97 o
 -13   6   5      941.99      920.01     58.56 o
 -12   6   5      127.65      100.06     24.77 o
 -11   6   5     2353.24     2471.96     65.63 o
 -10   6   5        5.01       -8.22     16.36 o
  -9   6   5      167.54      196.09     20.54 o
  -8   6   5        2.77      -10.03     14.93 o
  -7   6   5       88.56       72.74     14.62 o
  -6   6   5     9153.03     9277.41    149.94 o
  -5   6   5        3.17       14.12     10.87 o
  -4   6   5     9697.65     9812.58    139.46 o
  -3   6   5     1201.84     1204.30     45.68 o
  -2   6   5       14.46       19.57      7.26 o
  -1   6   5       34.05       72.25      8.25 o
   0   6   5      521.68      562.83     20.92 o
   1   6   5      868.52      863.68     20.24 o
   2   6   5     8110.18     9135.02    141.61 o
   3   6   5      484.43      389.52     15.43 o
   4   6   5      585.58      654.75     20.44 o
   5   6   5     2260.50     2095.31     46.79 o
   6   6   5      118.24      133.14     15.93 o
   7   6   5     4780.07     5036.86     83.72 o
   8   6   5      998.44      965.87     31.74 o
   9   6   5     1548.91     1615.15     41.96 o
  10   6   5       46.74       63.94     17.55 o
  11   6   5      725.60      833.78     52.43 o
  12   6   5       37.26       33.46     22.06 o
  13   6   5     3053.12     3031.28     76.36 o
  14   6   5       48.70       38.91     26.04 o
 -14   7   5      982.91      953.27     70.15 o
 -13   7   5     1320.44     1341.01     56.74 o
 -12   7   5       95.45      141.30     28.18 o
 -11   7   5      871.03      818.16     37.64 o
 -10   7   5       10.63       -3.27     17.22 o
  -9   7   5      280.96      230.73     22.40 o
  -8   7   5      585.95      579.22     28.34 o
  -7   7   5      561.52      542.05     28.52 o
  -6   7   5     1947.04     2013.75     65.02 o
  -5   7   5       52.72       10.69     11.10 o
  -4   7   5      834.81      843.40     21.27 o
  -3   7   5     6004.72     5866.37     94.89 o
  -2   7   5       39.27       53.60      8.28 o
  -1   7   5    15629.39    15644.20    216.21 o
   0   7   5      307.23      273.40     12.10 o
   1   7   5      911.52      906.88     21.44 o
   2   7   5      152.14      203.55     18.61 o
   3   7   5       61.70       69.63      9.78 o
   4   7   5      546.02      457.11     20.15 o
   5   7   5     3423.18     3695.76     62.93 o
   6   7   5     2179.32     2214.84     45.20 o
   7   7   5      256.09      275.01     19.19 o
   8   7   5       58.25       32.72     15.25 o
   9   7   5       58.99       51.13     16.29 o
  10   7   5     2564.12     2525.02     56.41 o
  11   7   5       74.45       88.85     23.02 o
  12   7   5     1495.42     1532.02     52.98 o
  13   7   5       35.88       51.31     25.27 o
  14   7   5      541.23      526.39     39.45 o
 -14   8   5       11.56      -41.46     27.64 o
 -13   8   5     1045.63     1072.04     53.32 o
 -12   8   5     2315.05     2327.41     62.51 o
 -11   8   5       12.22       -8.40     19.67 o
 -10   8   5      107.44       94.39     20.55 o
  -9   8   5      646.88      481.98     31.58 o
  -8   8   5     5352.58     5333.28    113.68 o
  -7   8   5     1184.73     1156.38     43.55 o
  -6   8   5     8400.44     8825.47    144.91 o
  -5   8   5     2387.32     2437.90     44.12 o
  -4   8   5     2154.89     2079.67     41.67 o
  -3   8   5     1129.69     1162.32     26.00 o
  -2   8   5     2889.48     2837.42     47.55 o
  -1   8   5       38.22       63.91      8.71 o
   0   8   5     8253.72     8351.25    133.96 o
   1   8   5     1705.24     1677.21     32.37 o
   2   8   5    14781.77    14923.21    230.76 o
   3   8   5     1406.31     1411.16     42.59 o
   4   8   5     7160.42     7109.72    107.33 o
   5   8   5        1.79        8.78     10.73 o
   6   8   5     3009.42     3024.85     56.34 o
   7   8   5      569.50      552.34     32.99 o
   8   8   5     2521.94     2405.54     51.77 o
   9   8   5      225.60      233.18     21.04 o
  10   8   5      132.35       99.46     21.78 o
  11   8   5     2853.95     2827.32     69.63 o
  12   8   5       18.75       29.88     23.10 o
  13   8   5       20.47        9.32     24.78 o
  14   8   5       91.93      101.14     28.76 o
 -14   9   5     1132.48     1056.28     83.80 o
 -13   9   5      714.33      726.10     54.35 o
 -12   9   5      736.88      717.34     38.52 o
 -11   9   5     1691.50     1516.34     60.98 o
 -10   9   5        5.44      -12.61     18.21 o
  -9   9   5     1296.86     1289.97     41.66 o
  -8   9   5     1125.85     1133.38     38.68 o
  -7   9   5     3718.28     3601.41     71.70 o
  -6   9   5     2794.45     2614.00     55.87 o
  -5   9   5     1476.21     1435.73     33.80 o
  -4   9   5      966.45      980.46     25.00 o
  -3   9   5      296.42      331.65     14.86 o
  -2   9   5       47.62       51.08      8.73 o
  -1   9   5     1706.56     1710.25     36.03 o
   0   9   5     6238.43     6457.18    124.62 o
   1   9   5     7269.20     7418.20    109.29 o
   2   9   5     7016.54     6849.90    112.09 o
   3   9   5     1436.46     1210.28     29.93 o
   4   9   5     1336.81     1329.77     34.47 o
   5   9   5      465.29      452.94     20.60 o
   6   9   5        7.54        1.38     12.43 o
   7   9   5     1050.08     1008.70     31.84 o
   8   9   5     3172.35     3179.55     62.40 o
   9   9   5      248.44      254.42     23.83 o
  10   9   5     3577.96     3640.04     80.56 o
  11   9   5       27.51       24.92     21.72 o
  12   9   5      723.85      706.59     40.45 o
  13   9   5       60.43       24.25     32.00 o
  14   9   5     1466.67     1545.02     67.67 o
 -14  10   5        0.99       -3.43     29.17 o
 -13  10   5      713.33      719.12     65.03 o
 -12  10   5      155.65      155.31     25.91 o
 -11  10   5       11.73       20.99     20.57 o
 -10  10   5      268.24      315.87     27.30 o
  -9  10   5     1418.04     1410.46     74.54 o
  -8  10   5     1253.89     1299.32     45.66 o
  -7  10   5      263.34      324.45     22.90 o
  -6  10   5        9.39       -8.58     14.12 o
  -5  10   5        1.58        0.32     12.24 o
  -4  10   5      384.13      401.84     24.61 o
  -3  10   5      264.66      276.52     14.64 o
  -2  10   5      947.01     1014.48     26.41 o
  -1  10   5      261.17      271.73     17.60 o
   0  10   5     1204.11     1231.41     43.70 o
   1  10   5     1272.10     1540.19     38.06 o
   2  10   5     6387.93     6006.21    100.48 o
   3  10   5      311.78      276.43     14.97 o
   4  10   5     3060.61     2976.55     54.10 o
   5  10   5     1456.06     1458.68     35.12 o
   6  10   5      755.75      741.98     38.31 o
   7  10   5      749.77      773.77     29.32 o
   8  10   5       74.56       55.93     16.59 o
   9  10   5     4947.60     4978.27     88.76 o
  10  10   5      327.86      281.95     27.07 o
  11  10   5     1601.28     1672.83     54.52 o
  12  10   5       44.89        9.14     22.79 o
  13  10   5       82.07       83.73     30.14 o
 -13  11   5     2061.61     2226.86     65.16 o
 -12  11   5      818.58      813.90     41.37 o
 -11  11   5      784.74      741.19     38.44 o
 -10  11   5     1532.30     1619.17     69.17 o
  -9  11   5       30.32       28.17     18.46 o
  -8  11   5      401.40      379.53     35.08 o
  -7  11   5      314.48      330.39     29.24 o
  -6  11   5       47.91       43.92     17.86 o
  -5  11   5     1932.61     2002.17     46.54 o
  -4  11   5     4052.52     4292.38     70.92 o
  -3  11   5     6474.53     6387.31     97.71 o
  -2  11   5       36.78       37.06     14.09 o
  -1  11   5     3731.77     3620.94     68.94 o
   0  11   5     1022.10     1029.89     31.38 o
   1  11   5     2495.83     2430.38     59.98 o
   2  11   5     3037.21     3183.97     81.35 o
   3  11   5      421.98      403.52     25.09 o
   4  11   5      255.16      259.94     20.51 o
   5  11   5      702.26      809.22     45.68 o
   6  11   5     5465.71     5388.69     89.74 o
   7  11   5     1488.82     1474.66     38.80 o
   8  11   5     1747.55     1712.19     43.55 o
   9  11   5      834.70      876.77     45.15 o
  10  11   5      320.86      237.05     31.18 o
  11  11   5      135.50      132.17     33.84 o
  12  11   5        7.98        6.85     31.86 o
  13  11   5        0.36      -10.12     29.03 o
 -13  12   5     2674.88     2566.82     81.06 o
 -12  12   5      316.43      353.88     32.21 o
 -11  12   5      227.03      289.11     42.63 o
 -10  12   5      284.71      306.62     28.19 o
  -9  12   5     2735.53     2761.98     65.63 o
  -8  12   5       21.86       29.30     18.03 o
  -7  12   5       45.90       25.00     16.78 o
  -6  12   5      393.87      377.50     39.90 o
  -5  12   5      589.40      639.47     33.00 o
  -4  12   5     7298.05     7192.73    122.75 o
  -3  12   5      179.10      199.07     17.63 o
  -2  12   5     5046.75     4912.25    109.31 o
  -1  12   5     2354.58     2184.07    107.23 o
   0  12   5     4482.04     4218.33     78.84 o
   1  12   5       26.16       57.35     14.47 o
   2  12   5       85.53       55.59     16.18 o
   3  12   5     5510.28     5592.84    111.52 o
   4  12   5        6.96        2.96     15.57 o
   5  12   5     2220.45     2200.74     58.73 o
   6  12   5     4064.83     4058.61     82.25 o
   7  12   5     1130.63     1131.30     40.79 o
   8  12   5     1374.71     1291.22     56.51 o
   9  12   5     1479.21     1477.97     62.47 o
  10  12   5       57.83       61.94     29.12 o
  11  12   5      577.56      515.76     40.54 o
  12  12   5        1.78       21.71     27.67 o
  13  12   5        7.29       -7.80     28.37 o
 -12  13   5     1294.78     1397.33    102.92 o
 -11  13   5      769.68      746.20     50.75 o
 -10  13   5     1715.26     1669.91     61.64 o
  -9  13   5        0.04        9.74     23.05 o
  -8  13   5     1365.49     1390.60     51.09 o
  -7  13   5      588.39      645.31     63.72 o
  -6  13   5      207.83      164.69     23.48 o
  -5  13   5       56.74       45.11     19.12 o
  -4  13   5     1709.26     1784.60     46.79 o
  -3  13   5      893.65      907.78     32.89 o
  -2  13   5      111.27      129.26     18.88 o
  -1  13   5     1477.69     1403.64     54.07 o
   0  13   5      522.92      556.19     35.29 o
   1  13   5        5.16       14.55     13.69 o
   2  13   5      450.60      435.14     27.11 o
   3  13   5     2145.53     2203.38     55.78 o
   4  13   5     2403.57     2387.05     56.49 o
   5  13   5     1473.50     1453.06     43.65 o
   6  13   5     3135.95     3190.90     70.82 o
   7  13   5      280.56      252.65     24.28 o
   8  13   5     4385.32     4269.96    119.43 o
   9  13   5     1473.58     1430.46     57.63 o
  10  13   5      385.23      309.59     34.24 o
  11  13   5      252.04      280.89     34.96 o
  12  13   5      782.75      698.18     67.53 o
 -12  14   5      825.75      918.19    101.19 o
 -11  14   5       56.63       19.62     32.82 o
 -10  14   5      296.81      291.94     41.22 o
  -9  14   5       12.39       15.30     28.80 o
  -8  14   5      517.05      448.08     52.50 o
  -7  14   5     1554.63     1564.96     53.18 o
  -6  14   5      506.77      523.22     44.14 o
  -5  14   5       66.63       70.14     25.65 o
  -4  14   5     1771.38     1763.25     52.63 o
  -3  14   5       20.32       11.93     14.99 o
  -2  14   5     9468.89     9586.09    177.53 o
  -1  14   5     2158.96     2214.08     57.20 o
   0  14   5     3987.64     3732.17     99.40 o
   1  14   5     2471.68     2374.77     60.49 o
   2  14   5      423.14      366.23     51.37 o
   3  14   5      225.99      214.63     20.34 o
   4  14   5     1022.39      864.12     72.02 o
   5  14   5      135.19      114.10     19.69 o
   6  14   5      163.95      149.63     35.53 o
   7  14   5      342.85      291.87     26.11 o
   8  14   5      472.70      407.43     33.92 o
   9  14   5      375.04      332.96     46.55 o
  10  14   5      355.22      391.51     70.16 o
  11  14   5      566.03      579.98     78.56 o
  12  14   5        8.76        9.17     25.18 o
 -11  15   5       15.62      -11.63     34.50 o
 -10  15   5      395.16      383.79     58.84 o
  -9  15   5     2145.12     1967.57    101.60 o
  -8  15   5     1933.77     1886.82    115.53 o
  -7  15   5      871.15      837.36     54.18 o
  -6  15   5      437.65      405.38     39.67 o
  -5  15   5     1618.04     1476.90     61.54 o
  -4  15   5      207.83      196.99     34.48 o
  -3  15   5       56.25       49.38     19.96 o
  -2  15   5       61.37       69.87     30.62 o
  -1  15   5      790.65      856.95     54.99 o
   0  15   5       22.24       41.58     18.37 o
   1  15   5      530.89      485.35     36.89 o
   2  15   5      469.54      503.79     54.60 o
   3  15   5     6796.46     6887.71    162.97 o
   4  15   5      489.07      500.53     39.44 o
   5  15   5     3524.43     3542.80    101.66 o
   6  15   5        1.94      -14.86     16.56 o
   7  15   5      161.19      104.95     35.40 o
   8  15   5       91.99       66.59     23.08 o
   9  15   5       66.57       64.16     28.73 o
  10  15   5      519.95      530.19     62.23 o
  11  15   5      153.26      119.12     43.20 o
 -11  16   5       63.80       58.73     52.21 o
 -10  16   5      310.73      260.58     43.64 o
  -9  16   5      347.14      358.55     55.69 o
  -8  16   5      363.71      226.31     38.70 o
  -7  16   5      224.77      260.25     38.65 o
  -6  16   5      771.94      719.70     50.86 o
  -5  16   5      422.17      521.32     44.86 o
  -4  16   5      454.66      467.54     40.25 o
  -3  16   5      146.81      116.70     28.01 o
  -2  16   5      244.25      300.79     33.50 o
  -1  16   5      491.74      494.64     33.85 o
   0  16   5       96.67      101.15     23.45 o
   1  16   5      360.26      338.79     29.69 o
   2  16   5       20.22       55.43     22.94 o
   3  16   5      971.47      962.01     63.81 o
   4  16   5      364.92      257.75     42.99 o
   5  16   5     1016.62     1001.23     55.62 o
   6  16   5      164.01       87.88     34.72 o
   7  16   5      423.03      355.78     50.49 o
   8  16   5      118.52       90.89     33.83 o
   9  16   5      888.80      794.90     85.70 o
  10  16   5        5.22      -21.70     20.94 o
 -10  17   5      275.06      186.01     49.51 o
  -9  17   5     1844.03     1985.24     88.74 o
  -8  17   5      141.56       96.90     35.01 o
  -7  17   5     1629.20     1656.95     76.43 o
  -6  17   5      128.25      141.54     34.81 o
  -5  17   5      949.25      867.54     55.56 o
  -4  17   5        4.83       16.84     25.95 o
  -3  17   5      803.41      825.68     62.89 o
  -2  17   5       92.78      130.37     28.77 o
  -1  17   5     1898.32     1977.20     70.67 o
   0  17   5       19.27        8.61     21.90 o
   1  17   5     1198.77     1216.81     50.59 o
   2  17   5        1.71      -32.07     21.38 o
   3  17   5     1508.86     1339.03     57.70 o
   4  17   5      327.28      360.99     33.07 o
   5  17   5       15.47        3.15     21.67 o
   6  17   5     1808.97     2017.06    105.42 o
   7  17   5        2.92       29.53     28.38 o
   8  17   5     1800.83     1668.42    220.48 o
   9  17   5       84.80       45.21     30.71 o
  10  17   5      175.38      203.37     53.12 o
  -9  18   5        1.55      -32.76     33.44 o
  -8  18   5      232.26      307.54     44.69 o
  -7  18   5        0.70       -7.71     30.39 o
  -6  18   5     1727.90     1757.04    106.34 o
  -5  18   5      150.97      178.72     34.94 o
  -4  18   5     2481.14     2552.11     89.26 o
  -3  18   5       84.41       87.72     48.90 o
  -2  18   5     2359.03     2552.03     74.10 o
  -1  18   5       96.66      176.65     50.86 o
   0  18   5     2673.00     2903.82     80.24 o
   1  18   5      109.91       91.66     26.13 o
   2  18   5      882.61      840.43     74.46 o
   3  18   5       47.32        6.13     22.89 o
   4  18   5     1468.08     1398.58     58.26 o
   5  18   5      379.40      424.22     39.19 o
   6  18   5       34.57       75.42     32.74 o
   7  18   5      165.78      123.54     42.68 o
   8  18   5      207.35      209.45     51.57 o
   9  18   5      144.32      175.87     41.64 o
  -8  19   5       23.27        8.31     34.81 o
  -7  19   5      170.44      186.97     41.12 o
  -6  19   5      387.84      437.78     57.20 o
  -5  19   5        6.33       -2.97     29.86 o
  -4  19   5      163.80      186.86     43.07 o
  -3  19   5       16.29       -1.49     27.73 o
  -2  19   5        6.23       32.78     27.03 o
  -1  19   5      105.67      108.85     27.68 o
   0  19   5       39.54       88.81     27.87 o
   1  19   5     1051.35     1025.26     63.56 o
   2  19   5      259.27      258.86     32.08 o
   3  19   5       46.83       89.00     26.71 o
   4  19   5     1436.03     1293.93     58.89 o
   5  19   5      236.95      270.23     34.77 o
   6  19   5      142.16      106.35     36.80 o
   7  19   5      268.06      229.25     42.18 o
   8  19   5      155.74      192.71     42.59 o
  -7  20   5     1175.10     1151.71     73.06 o
  -6  20   5      449.31      468.63     50.85 o
  -5  20   5      359.71      395.33     60.15 o
  -4  20   5      328.08      285.20     41.43 o
  -3  20   5       19.90      -21.22     28.34 o
  -2  20   5       16.78       30.78     28.47 o
  -1  20   5      234.67      263.36     39.62 o
   0  20   5      654.47      646.17     50.13 o
   1  20   5      696.79      813.38     50.26 o
   2  20   5      479.56      498.12     41.41 o
   3  20   5      162.53      188.59     32.24 o
   4  20   5        5.73      -25.67     24.59 o
   5  20   5      433.52      449.91     58.04 o
   6  20   5     1068.03      912.93     65.06 o
  -5  21   5      413.91      411.27     49.55 o
  -4  21   5       15.55       -5.46     33.15 o
  -3  21   5      546.96      651.11     53.93 o
  -2  21   5       60.49       57.01     33.10 o
  -1  21   5      599.43      644.69     68.06 o
   0  21   5      618.01      595.69     73.76 o
   1  21   5     1324.30     1470.62     76.35 o
   2  21   5       63.80       21.82     32.25 o
   3  21   5      675.14      780.17     50.53 o
   4  21   5      124.80      163.75     33.74 o
   5  21   5      765.29      741.05     80.96 o
  -3  22   5      340.01      380.02     47.66 o
  -2  22   5     1035.89      996.92     66.37 o
  -1  22   5       51.72       53.78     45.89 o
   0  22   5      598.90      575.30     46.70 o
   1  22   5      937.99      976.45     65.95 o
   2  22   5        2.28       -9.01     27.82 o
 -14   0   6      227.46      228.64     48.23 o
 -12   0   6     3149.65     3223.85    158.65 o
 -10   0   6       24.51       18.60     32.19 o
  -8   0   6     2735.08     2678.00     69.77 o
  -6   0   6     2211.86     2145.81     56.10 o
  -4   0   6     6957.27     7505.09    152.49 o
  -2   0   6     4936.40     5359.34    109.61 o
   0   0   6     2034.68     1886.58     57.81 o
   2   0   6       72.17       42.90     11.96 o
   4   0   6    47213.18    49274.83    935.58 o
   6   0   6    16601.54    16162.28    322.13 o
   8   0   6     7444.77     7198.58    160.66 o
  10   0   6     1209.23     1226.62     54.36 o
  12   0   6       53.67       46.20     28.13 o
  14   0   6      320.23      320.97     53.18 o
 -15   1   6       72.78       64.83     32.31 o
 -14   1   6     2762.16     2827.12     85.03 o
 -13   1   6      239.33      215.75     32.96 o
 -12   1   6     1876.69     1967.59     64.89 o
 -11   1   6       13.41       41.70     23.68 o
 -10   1   6     1022.09     1026.23     43.19 o
  -9   1   6      167.89      161.61     24.03 o
  -8   1   6       78.60       88.72     16.88 o
  -7   1   6      742.38      682.78     21.31 o
  -6   1   6     1853.66     1689.85     33.21 o
  -5   1   6       72.82       50.86      8.55 o
  -4   1   6    27312.40    28583.83    386.29 o
  -3   1   6       28.85       25.96      7.25 o
  -2   1   6    36874.51    38186.96    511.16 o
  -1   1   6      453.02      464.58     12.81 o
   0   1   6     2292.47     2458.56     47.62 o
   1   1   6      778.49      899.38     28.78 o
   2   1   6     2033.07     2158.04     49.35 o
   3   1   6     9808.67    10139.80    142.82 o
   4   1   6     6976.36     7333.09    162.16 o
   5   1   6     1557.54     1693.50     39.51 o
   6   1   6       13.25        3.35      6.93 o
   7   1   6     6083.02     6087.59    106.30 o
   8   1   6       30.47       53.98     15.10 o
   9   1   6     3830.75     3808.49     70.98 o
  10   1   6     4231.65     4157.00     77.80 o
  11   1   6       19.91       38.34     18.11 o
  12   1   6      106.21       91.61     20.96 o
  13   1   6     1157.55     1176.12     66.73 o
  14   1   6     1249.52     1149.25     58.08 o
  15   1   6      682.21      709.21     50.00 o
 -15   2   6      106.66       85.96     33.24 o
 -14   2   6        2.36       44.23     28.63 o
 -13   2   6       22.37       -6.92     24.77 o
 -12   2   6      946.95      818.48     44.96 o
 -11   2   6       96.19       89.08     24.58 o
 -10   2   6     1741.76     1799.75     56.76 o
  -9   2   6     5953.98     5926.03    106.29 o
  -8   2   6     1517.29     1460.03     43.48 o
  -7   2   6     2308.10     2279.16     42.21 o
  -6   2   6     1864.60     1909.71     36.10 o
  -5   2   6    10794.20    11221.06    158.32 o
  -4   2   6      161.59      228.67     16.45 o
  -3   2   6    25119.86    26931.81    363.67 o
  -2   2   6     5235.40     5645.71     81.66 o
  -1   2   6     2881.39     2828.37     43.88 o
   0   2   6       10.98       10.45      5.37 o
   1   2   6      550.26      557.48     33.00 o
   2   2   6     2920.07     2800.51     44.70 o
   3   2   6     5625.34     5690.77     84.36 o
   4   2   6     3807.26     3822.67     61.34 o
   5   2   6       62.50       59.16     10.73 o
   6   2   6     1507.00     1248.61     30.93 o
   7   2   6     1684.85     1702.07     39.22 o
   8   2   6     1162.66     1164.42     33.79 o
   9   2   6     1535.11     1579.80     45.97 o
  10   2   6     1294.86     1354.89     47.42 o
  11   2   6     2214.83     2092.31     57.12 o
  12   2   6     1228.59     1182.42     48.40 o
  13   2   6        9.24       15.12     22.47 o
  14   2   6      199.00      147.09     32.13 o
  15   2   6      222.90      214.34     37.76 o
 -15   3   6     2128.98     2175.04     76.56 o
 -14   3   6        0.35       -9.15     27.67 o
 -13   3   6       81.98       48.49     28.16 o
 -12   3   6      157.92      149.78     28.05 o
 -11   3   6        3.97        9.69     22.95 o
 -10   3   6     1044.93      914.69     52.27 o
  -9   3   6        6.07       -1.88     15.85 o
  -8   3   6     5157.44     5128.64    105.94 o
  -7   3   6     1202.84     1157.69     38.23 o
  -6   3   6     1717.36     1736.87     49.10 o
  -5   3   6     1328.30     1452.38     34.16 o
  -4   3   6      644.89      699.57     20.24 o
  -3   3   6     4603.46     5009.25     74.43 o
  -2   3   6     1547.64     1889.15     32.49 o
  -1   3   6    14026.98    13955.73    208.79 o
   0   3   6      520.13      478.67     14.63 o
   1   3   6     9270.33     8934.17    125.30 o
   2   3   6      430.18      530.77     15.52 o
   3   3   6     8537.90     8629.00    123.61 o
   4   3   6        0.46        4.44      8.41 o
   5   3   6     3609.10     3724.93     73.25 o
   6   3   6        0.15       11.61     10.71 o
   7   3   6     1992.05     1937.40     43.80 o
   8   3   6        2.22        0.91     13.89 o
   9   3   6     1949.19     1919.37     46.26 o
  10   3   6     2240.93     2250.93     52.44 o
  11   3   6     3532.38     3480.52     71.03 o
  12   3   6      454.08      395.34     28.59 o
  13   3   6     3008.40     3046.96     86.81 o
  14   3   6       42.08       16.70     22.20 o
  15   3   6      190.90      142.93     40.87 o
 -15   4   6        4.10        6.01     30.88 o
 -14   4   6      693.29      667.35     46.59 o
 -13   4   6      214.45      177.56     31.14 o
 -12   4   6        7.61        8.88     24.08 o
 -11   4   6     4764.25     4726.63    106.96 o
 -10   4   6       28.99        5.79     17.25 o
  -9   4   6      774.99      746.76     31.91 o
  -8   4   6      186.94      162.11     19.89 o
  -7   4   6     4288.88     3985.41     74.89 o
  -6   4   6        0.41       11.82     11.61 o
  -5   4   6     7716.14     7805.69    141.34 o
  -4   4   6     3838.55     4200.16     70.90 o
  -3   4   6      203.84      211.07     12.05 o
  -2   4   6     2247.43     2328.25     42.48 o
  -1   4   6      869.41      880.33     23.07 o
   0   4   6      868.63      944.27     27.37 o
   1   4   6     6006.06     5770.30     92.01 o
   2   4   6     4218.76     4558.24     83.21 o
   3   4   6    28789.17    30192.19    409.04 o
   4   4   6     3512.42     3402.58     56.53 o
   5   4   6     1349.61     1253.10     29.81 o
   6   4   6     4560.12     4687.05     77.15 o
   7   4   6       20.66        8.28     12.95 o
   8   4   6     3643.56     3695.91     67.98 o
   9   4   6     3716.65     3603.13     68.70 o
  10   4   6      925.00     1019.10     36.37 o
  11   4   6       76.36       26.61     18.27 o
  12   4   6     1372.81     1393.18     51.86 o
  13   4   6       95.97       90.89     25.39 o
  14   4   6      893.30      988.74     48.73 o
 -15   5   6       46.78       31.30     32.29 o
 -14   5   6      862.80      823.85     50.23 o
 -13   5   6       23.69        1.74     25.98 o
 -12   5   6     1483.74     1349.48     54.33 o
 -11   5   6      471.14      435.71     44.38 o
 -10   5   6     4976.01     4691.79    137.14 o
  -9   5   6      961.28      989.02     40.98 o
  -8   5   6     2136.99     2251.39     58.77 o
  -7   5   6      152.91      122.93     16.75 o
  -6   5   6     8140.82     8149.94    149.82 o
  -5   5   6     1794.52     1909.52     41.74 o
  -4   5   6     4335.21     4300.81     69.77 o
  -3   5   6      842.73      841.53     20.42 o
  -2   5   6     1824.57     1533.80     31.26 o
  -1   5   6     1418.68     1397.39     30.03 o
   0   5   6     3266.62     2854.07     46.37 o
   1   5   6     4082.27     4550.76     68.92 o
   2   5   6     5469.45     5793.04    103.96 o
   3   5   6       12.25        3.00      7.69 o
   4   5   6      136.69      129.85     13.25 o
   5   5   6     2530.18     2603.45     49.15 o
   6   5   6       37.72       29.07     11.97 o
   7   5   6       68.30       53.93     14.27 o
   8   5   6      231.54      238.67     19.68 o
   9   5   6       37.29       57.47     17.47 o
  10   5   6      964.69      987.90     35.89 o
  11   5   6      674.39      631.99     31.83 o
  12   5   6       80.71      115.34     24.55 o
  13   5   6      447.93      483.30     36.59 o
  14   5   6      199.60      190.46     30.42 o
 -15   6   6       32.96       43.35     32.45 o
 -14   6   6     2524.58     2548.48     98.06 o
 -13   6   6       10.83       -3.76     22.52 o
 -12   6   6      660.48      658.02     49.27 o
 -11   6   6      329.40      232.52     27.29 o
 -10   6   6      716.10      746.41     54.45 o
  -9   6   6      458.44      370.64     26.99 o
  -8   6   6      367.86      383.78     23.77 o
  -7   6   6     2162.29     2191.38     49.77 o
  -6   6   6      677.96      644.26     26.03 o
  -5   6   6     6421.97     6934.42    114.86 o
  -4   6   6     1234.63     1127.56     29.91 o
  -3   6   6      238.56      227.71     17.42 o
  -2   6   6      779.98      716.34     33.46 o
  -1   6   6     4706.85     4774.19     72.62 o
   0   6   6     2631.30     2487.30     42.30 o
   1   6   6      178.82      242.66     14.15 o
   2   6   6     1928.60     1771.17     39.82 o
   3   6   6       29.55       56.87      9.41 o
   4   6   6      319.83      234.50     16.05 o
   5   6   6      319.74      304.53     16.75 o
   6   6   6     1732.71     1662.27     37.70 o
   7   6   6     1030.67     1075.48     31.90 o
   8   6   6     3026.62     2964.48     58.94 o
   9   6   6     1949.49     1978.81     47.32 o
  10   6   6     2407.22     2445.01     55.40 o
  11   6   6      206.02      189.03     22.66 o
  12   6   6     1400.23     1373.35     51.28 o
  13   6   6        4.96       -6.05     23.01 o
  14   6   6      222.57      221.63     32.06 o
 -14   7   6      739.85      830.17     52.43 o
 -13   7   6      482.70      414.74     38.02 o
 -12   7   6     2787.48     2834.52     78.82 o
 -11   7   6      322.28      305.73     27.22 o
 -10   7   6      312.93      302.27     25.08 o
  -9   7   6     1087.60     1132.64     39.03 o
  -8   7   6       10.33        9.09     15.83 o
  -7   7   6      763.86      736.52     31.27 o
  -6   7   6     1822.20     1890.46     44.53 o
  -5   7   6      136.42      166.56     16.33 o
  -4   7   6       57.55       91.37      9.66 o
  -3   7   6     1583.29     1647.89     34.61 o
  -2   7   6     3254.09     3266.17     53.32 o
  -1   7   6     1674.77     1669.81     32.40 o
   0   7   6      549.30      543.86     17.52 o
   1   7   6     1197.46     1197.35     26.07 o
   2   7   6     1264.09     1331.89     55.47 o
   3   7   6     3317.27     3143.54     53.54 o
   4   7   6      144.19      208.58     14.07 o
   5   7   6     1359.99     1351.62     35.56 o
   6   7   6      105.74       91.24     14.46 o
   7   7   6     8198.69     8341.76    128.76 o
   8   7   6     1719.54     1628.95     46.96 o
   9   7   6      284.49      295.31     22.22 o
  10   7   6       36.87       36.07     17.67 o
  11   7   6     2893.25     2792.72     69.85 o
  12   7   6      387.85      340.60     30.54 o
  13   7   6     2883.43     2882.30     75.32 o
  14   7   6     1330.52     1415.06     58.38 o
 -14   8   6       36.75       -5.95     29.81 o
 -13   8   6      753.72      802.97     78.95 o
 -12   8   6     1079.78      986.40     49.52 o
 -11   8   6     2839.82     2868.13     68.54 o
 -10   8   6        5.00        3.86     17.91 o
  -9   8   6     5663.11     5389.40    101.31 o
  -8   8   6      301.56      282.95     22.74 o
  -7   8   6     6333.42     6321.87    111.06 o
  -6   8   6      654.70      629.11     31.39 o
  -5   8   6      559.94      446.26     21.99 o
  -4   8   6        1.80        4.71      8.30 o
  -3   8   6     3651.81     3458.66     56.80 o
  -2   8   6        0.10        2.92      7.92 o
  -1   8   6     9744.07     9616.43    138.19 o
   0   8   6      142.82      118.36      9.96 o
   1   8   6    10345.10    10301.82    147.32 o
   2   8   6     1210.58     1207.02     31.41 o
   3   8   6     3347.49     3041.73     90.09 o
   4   8   6      247.49      257.75     17.08 o
   5   8   6      788.67      840.54     26.49 o
   6   8   6      872.24      826.76     27.82 o
   7   8   6     2045.38     2052.68     45.58 o
   8   8   6       90.31       91.93     17.19 o
   9   8   6      392.28      337.92     23.71 o
  10   8   6      184.39      181.72     22.03 o
  11   8   6     2424.77     2238.47     61.45 o
  12   8   6       19.71       18.50     23.24 o
  13   8   6      399.65      383.74     34.13 o
  14   8   6      874.76      857.54     47.91 o
 -14   9   6      286.96      260.00     36.98 o
 -13   9   6      389.19      432.33     39.97 o
 -12   9   6     1915.21     1944.89     57.39 o
 -11   9   6      425.49      447.01     31.42 o
 -10   9   6      165.11      200.39     23.62 o
  -9   9   6      171.43      130.31     20.87 o
  -8   9   6     1349.84     1230.87     39.70 o
  -7   9   6      815.54      816.68     32.36 o
  -6   9   6      180.54      192.39     18.82 o
  -5   9   6       10.49       17.57     12.97 o
  -4   9   6      566.93      576.19     21.80 o
  -3   9   6      883.67      878.84     25.37 o
  -2   9   6      831.74      957.78     26.50 o
  -1   9   6     5391.10     5616.58     86.00 o
   0   9   6       77.02       81.83     12.68 o
   1   9   6     1210.89     1099.82     26.10 o
   2   9   6     3621.27     3803.10     62.76 o
   3   9   6     1228.93     1168.74     30.63 o
   4   9   6     2087.09     2085.44     41.95 o
   5   9   6      593.96      645.33     24.36 o
   6   9   6       18.08       16.07     13.15 o
   7   9   6      193.90      204.22     18.96 o
   8   9   6       24.02       33.00     15.72 o
   9   9   6     3193.87     3327.97     66.93 o
  10   9   6      212.29      225.23     25.44 o
  11   9   6     2526.34     2552.68     67.19 o
  12   9   6      764.69      818.39     43.02 o
  13   9   6     1187.87     1280.98     65.86 o
 -13  10   6       47.39       82.37     34.61 o
 -12  10   6      723.52      739.23     39.88 o
 -11  10   6       11.60       -7.42     20.07 o
 -10  10   6      208.53      235.94     24.96 o
  -9  10   6      917.86      932.93     50.26 o
  -8  10   6        1.44       17.77     17.06 o
  -7  10   6     3214.04     3315.85     68.52 o
  -6  10   6      311.15      299.27     21.71 o
  -5  10   6      138.38      167.09     19.42 o
  -4  10   6     3767.07     3812.71     71.80 o
  -3  10   6     1608.91     1489.29     36.69 o
  -2  10   6     3408.23     3517.74     58.97 o
  -1  10   6      250.03      272.19     14.94 o
   0  10   6     2011.88     2037.97     38.44 o
   1  10   6      647.28      591.66     19.00 o
   2  10   6     1394.94     1306.31     32.16 o
   3  10   6     1061.30      995.11     28.63 o
   4  10   6     3577.97     3320.37     59.27 o
   5  10   6      908.61      912.67     32.45 o
   6  10   6     3842.42     3745.40     67.80 o
   7  10   6      159.13      143.99     18.01 o
   8  10   6     1350.53     1400.67     39.37 o
   9  10   6      224.30      222.77     21.96 o
  10  10   6      686.83      674.75     36.38 o
  11  10   6      419.49      442.67     33.32 o
  12  10   6      766.39      823.89     43.73 o
  13  10   6      155.02      154.13     33.88 o
 -13  11   6      272.16      286.10     36.57 o
 -12  11   6     1899.00     1952.16     61.29 o
 -11  11   6     1161.29     1112.72     57.51 o
 -10  11   6       84.54      123.97     23.37 o
  -9  11   6       19.84       -7.71     17.95 o
  -8  11   6     2444.62     2493.83     59.18 o
  -7  11   6      507.68      486.34     26.96 o
  -6  11   6     2236.43     2071.62    101.21 o
  -5  11   6     1620.45     1518.10     40.59 o
  -4  11   6     2461.70     2386.90     45.76 o
  -3  11   6       27.94        6.79     12.71 o
  -2  11   6     2508.60     2450.65     52.48 o
  -1  11   6      430.61      444.25     22.70 o
   0  11   6     3833.02     3801.85     80.65 o
   1  11   6       65.92       54.98     16.84 o
   2  11   6     1695.02     1606.25     46.59 o
   3  11   6      106.33       71.56     16.69 o
   4  11   6       64.80       55.39     15.69 o
   5  11   6      850.37      853.00     33.72 o
   6  11   6     7402.29     7524.97    132.26 o
   7  11   6      769.51      821.56     36.12 o
   8  11   6      284.14      334.88     27.06 o
   9  11   6      271.76      309.53     27.48 o
  10  11   6       27.94       40.63     24.36 o
  11  11   6      190.43      164.88     31.20 o
  12  11   6      529.33      468.56     42.04 o
  13  11   6      511.43      591.53     81.85 o
 -13  12   6     3590.13     3788.17    110.32 o
 -12  12   6     1674.06     1659.41     63.56 o
 -11  12   6       90.78       66.07     27.44 o
 -10  12   6      783.64      842.97     45.96 o
  -9  12   6      943.25      887.85     66.07 o
  -8  12   6       88.83       52.77     22.42 o
  -7  12   6      244.48      255.47     26.71 o
  -6  12   6      796.25      870.13     44.61 o
  -5  12   6     4362.67     4355.37    101.04 o
  -4  12   6     2810.48     2676.93     66.25 o
  -3  12   6     3442.83     3397.31     67.84 o
  -2  12   6       10.37       21.85     15.77 o
  -1  12   6     4234.25     3985.35     76.19 o
   0  12   6       47.56       26.65     14.33 o
   1  12   6     1301.58     1307.95     43.38 o
   2  12   6       16.14       22.43     17.43 o
   3  12   6      398.33      384.20     28.60 o
   4  12   6     1527.93     1597.47     43.94 o
   5  12   6       60.30       52.73     16.72 o
   6  12   6      415.27      449.14     35.70 o
   7  12   6      276.42      238.84     24.07 o
   8  12   6     2750.00     2750.43     66.77 o
   9  12   6       94.23       72.34     25.84 o
  10  12   6      307.02      310.34     34.23 o
  11  12   6       19.67      -11.42     29.23 o
  12  12   6       69.56       28.50     36.23 o
 -12  13   6       84.23       74.13     30.72 o
 -11  13   6       28.19        2.82     26.46 o
 -10  13   6      692.54      687.51     43.30 o
  -9  13   6      330.20      320.87     33.08 o
  -8  13   6       40.56       44.60     23.76 o
  -7  13   6       25.54        1.62     14.46 o
  -6  13   6        2.76       -8.26     18.87 o
  -5  13   6     1401.45     1431.28     47.41 o
  -4  13   6      676.07      692.39     35.08 o
  -3  13   6      143.05      102.48     17.47 o
  -2  13   6     2582.79     2623.83     64.07 o
  -1  13   6      505.46      495.34     25.48 o
   0  13   6      101.55       99.84     16.98 o
   1  13   6      520.40      570.09     28.58 o
   2  13   6        8.86      -11.39     16.13 o
   3  13   6     5605.02     5547.96    154.90 o
   4  13   6      383.87      355.90     27.25 o
   5  13   6     4154.20     4000.83    109.38 o
   6  13   6      179.02      195.88     22.62 o
   7  13   6     2963.32     3186.77     77.35 o
   8  13   6      230.26      239.58     28.56 o
   9  13   6     2484.28     2463.03     83.50 o
  10  13   6      705.35      650.98     50.83 o
  11  13   6     1155.93     1174.04     58.28 o
  12  13   6      156.74      112.60     32.73 o
 -12  14   6        1.15       -8.78     35.20 o
 -11  14   6      170.85      186.35     40.07 o
 -10  14   6      289.53      228.78     40.25 o
  -9  14   6      696.76      731.28     58.42 o
  -8  14   6        1.68       -3.89     22.06 o
  -7  14   6     1409.30     1434.55     74.27 o
  -6  14   6      568.21      640.69     44.79 o
  -5  14   6     2489.87     2445.63     65.58 o
  -4  14   6      470.74      423.30     29.40 o
  -3  14   6     1218.12     1239.63     38.48 o
  -2  14   6       46.53       37.63     17.31 o
  -1  14   6     2588.91     2499.78     65.39 o
   0  14   6     2677.45     2744.73     66.45 o
   1  14   6      971.03     1029.23     35.48 o
   2  14   6     4426.59     4363.25     95.44 o
   3  14   6      552.55      588.74     29.74 o
   4  14   6       50.54       50.46     17.62 o
   5  14   6      223.71      234.59     23.04 o
   6  14   6      159.10      144.16     21.99 o
   7  14   6      606.37      621.99     34.43 o
   8  14   6      163.31      157.57     27.73 o
   9  14   6       18.84       13.95     24.19 o
  10  14   6     1062.24      973.28     52.86 o
  11  14   6      113.60      108.76     31.69 o
 -11  15   6       16.49       -2.69     34.39 o
 -10  15   6     3006.76     3083.01    114.59 o
  -9  15   6      762.91      841.86     58.75 o
  -8  15   6      986.28     1065.21     77.96 o
  -7  15   6      386.45      434.99     43.35 o
  -6  15   6     2465.93     2436.82     83.58 o
  -5  15   6      145.39      145.94     29.85 o
  -4  15   6      868.96      824.24     50.27 o
  -3  15   6      241.00      272.58     26.50 o
  -2  15   6      687.06      631.27     41.16 o
  -1  15   6      292.07      267.53     26.51 o
   0  15   6      591.69      551.20     33.74 o
   1  15   6      571.87      565.83     66.54 o
   2  15   6     2221.19     2337.85     75.71 o
   3  15   6      591.40      661.64     38.02 o
   4  15   6     1768.73     1929.34     84.08 o
   5  15   6        6.97       -0.57     17.69 o
   6  15   6        7.58        6.76     18.98 o
   7  15   6      166.84      202.35     25.42 o
   8  15   6        4.76       -4.01     24.01 o
   9  15   6       73.45       48.87     27.72 o
  10  15   6      465.02      489.32     61.05 o
  11  15   6      114.62      107.90     38.97 o
 -10  16   6       44.28       89.16     36.37 o
  -9  16   6        0.25      -21.19     30.27 o
  -8  16   6      338.19      313.00     44.32 o
  -7  16   6      328.11      303.00     40.41 o
  -6  16   6        0.31       19.26     27.81 o
  -5  16   6        0.80      -35.60     24.98 o
  -4  16   6       23.79       19.51     31.17 o
  -3  16   6      935.78      869.44     51.99 o
  -2  16   6      616.98      582.42     35.40 o
  -1  16   6       78.43       70.00     20.49 o
   0  16   6      728.31      729.30     58.65 o
   1  16   6      113.25      134.65     27.26 o
   2  16   6      954.93      999.33     62.40 o
   3  16   6      307.72      322.94     30.41 o
   4  16   6     2238.71     2121.22     65.14 o
   5  16   6        0.49      -29.06     21.51 o
   6  16   6      313.83      328.62     33.56 o
   7  16   6        0.90       -9.20     23.67 o
   8  16   6      731.26      716.34     54.44 o
   9  16   6      144.89       69.53     45.14 o
  10  16   6     1227.32     1368.26     76.39 o
 -10  17   6      980.75      932.27     66.67 o
  -9  17   6        1.23       19.76     31.79 o
  -8  17   6     1052.63     1010.79     65.63 o
  -7  17   6       20.73       39.67     32.01 o
  -6  17   6     1187.01     1174.03     65.02 o
  -5  17   6       34.88        4.28     28.45 o
  -4  17   6      178.14      172.02     33.71 o
  -3  17   6      232.79      254.68     45.75 o
  -2  17   6      888.62      914.46     45.03 o
  -1  17   6       57.88       43.48     23.01 o
   0  17   6      904.11      912.81     57.82 o
   1  17   6      237.84      191.62     41.55 o
   2  17   6      856.17      717.92    108.02 o
   3  17   6       48.71       41.43     24.11 o
   4  17   6      743.30      715.05     48.36 o
   5  17   6     1268.20     1232.06     55.54 o
   6  17   6      372.08      358.92     35.54 o
   7  17   6     2088.89     2002.17     80.68 o
   8  17   6      113.13      125.78     36.93 o
   9  17   6      624.84      558.37     53.47 o
  -9  18   6      431.00      498.63     53.20 o
  -8  18   6       61.90       70.45     35.88 o
  -7  18   6      927.44      869.11     60.65 o
  -6  18   6        4.76      -20.46     27.92 o
  -5  18   6     1526.94     1521.52     75.68 o
  -4  18   6        0.53      -19.26     28.71 o
  -3  18   6     2563.64     2654.94     90.05 o
  -2  18   6      562.45      561.88     46.49 o
  -1  18   6     3083.98     2959.67    115.99 o
   0  18   6        6.08        9.96     18.74 o
   1  18   6      755.43      734.56     49.97 o
   2  18   6      144.71       62.59     22.85 o
   3  18   6      191.47      153.38     25.08 o
   4  18   6      251.38      291.79     31.58 o
   5  18   6       82.65       63.58     26.18 o
   6  18   6       58.24       67.67     28.68 o
   7  18   6       41.70       18.27     31.39 o
   8  18   6      142.98      132.14     38.25 o
  -8  19   6      714.32      800.94     63.51 o
  -7  19   6      133.65      113.80     38.18 o
  -6  19   6       14.88       13.09     31.66 o
  -5  19   6        1.09        3.31     33.43 o
  -4  19   6      106.70       98.34     34.11 o
  -3  19   6      139.33      134.18     35.99 o
  -2  19   6      124.50      172.64     35.17 o
  -1  19   6     1045.64      861.19     54.83 o
   0  19   6      291.21      303.39     33.76 o
   1  19   6       48.93       19.51     23.81 o
   2  19   6      269.77      240.34     50.26 o
   3  19   6      611.72      744.95     52.93 o
   4  19   6      967.90      970.37    138.38 o
   5  19   6     2564.86     2666.95     94.18 o
   6  19   6       16.88       18.96     24.96 o
   7  19   6      390.62      461.30     63.18 o
  -6  20   6      646.72      624.55     55.78 o
  -5  20   6       58.23       15.93     32.77 o
  -4  20   6       28.24       36.28     32.88 o
  -3  20   6      726.75      798.81     87.93 o
  -2  20   6     1232.39     1306.43     69.71 o
  -1  20   6      223.37      253.98     50.38 o
   0  20   6     1704.35     1720.91     64.26 o
   1  20   6      142.55      143.69     36.19 o
   2  20   6      190.68      227.44     32.94 o
   3  20   6      778.18      729.75     57.91 o
   4  20   6       34.86       48.07     23.85 o
   5  20   6        5.08        1.29     21.02 o
   6  20   6        6.70      -11.15     20.50 o
  -5  21   6       76.25       34.89     45.83 o
  -4  21   6      193.66      195.01     41.72 o
  -3  21   6      851.82      863.68     60.52 o
  -2  21   6       13.71       19.56     31.18 o
  -1  21   6        5.51       69.89     44.46 o
   0  21   6      208.94      186.32     33.73 o
   1  21   6      198.50      224.89     40.50 o
   2  21   6      663.96      687.15     49.68 o
   3  21   6       72.58      104.76     31.47 o
   4  21   6     2587.84     2399.68    116.11 o
  -2  22   6      429.22      418.13     49.56 o
  -1  22   6       50.62       87.62     36.07 o
   0  22   6     1744.53     1912.06     84.24 o
   1  22   6      853.23      897.07     62.98 o
 -15   0   7       15.68       56.41     45.63 o
 -13   0   7      365.19      309.96     67.41 o
 -11   0   7     1722.58     1816.04     84.63 o
  -9   0   7     3434.72     3444.88    197.82 o
  -7   0   7     1417.79     1434.37     45.22 o
  -5   0   7    30165.89    30677.10    588.11 o
  -3   0   7     9895.28    10099.66    200.49 o
  -1   0   7     5554.52     4987.00    102.82 o
   1   0   7       19.79       14.18     11.95 o
   3   0   7     2136.67     1720.06     55.01 o
   5   0   7    10400.54     9956.24    204.34 o
   7   0   7    10970.14    10876.71    226.99 o
   9   0   7     8450.33     8299.59    185.34 o
  11   0   7       91.96       81.49     28.58 o
  13   0   7       26.97       50.68     38.60 o
  15   0   7      633.07      735.02     74.45 o
 -15   1   7     1027.09     1045.28     59.11 o
 -14   1   7      471.06      464.27     42.89 o
 -13   1   7     2700.46     2810.44     91.16 o
 -12   1   7       76.49       54.36     26.88 o
 -11   1   7     1135.04     1151.52     48.83 o
 -10   1   7      187.61      217.54     26.69 o
  -9   1   7      727.83      789.02     47.08 o
  -8   1   7      453.22      418.16     22.73 o
  -7   1   7     3687.18     3553.62     59.85 o
  -6   1   7       36.90       38.25     11.87 o
  -5   1   7     2011.94     1960.69     36.60 o
  -4   1   7     1297.74     1514.89     29.91 o
  -3   1   7    19209.72    20321.38    276.87 o
  -2   1   7       13.04        7.98      6.76 o
  -1   1   7      204.62      108.60      7.62 o
   0   1   7       94.13      105.47      7.71 o
   1   1   7       52.53       47.76      8.97 o
   2   1   7      546.93      651.81     16.27 o
   3   1   7      658.42      676.53     18.72 o
   4   1   7     8154.50     8880.35    128.33 o
   5   1   7      584.22      567.84     31.16 o
   6   1   7     3937.23     3847.03     72.27 o
   7   1   7       18.25       17.54      9.86 o
   8   1   7      497.25      482.73     41.23 o
   9   1   7     1065.10     1111.11     35.81 o
  10   1   7     2467.23     2368.26     54.18 o
  11   1   7      391.07      385.39     27.33 o
  12   1   7       44.39       46.35     20.69 o
  13   1   7      333.44      324.90     31.15 o
  14   1   7      146.03      187.69     34.72 o
 -15   2   7        9.56       15.30     32.52 o
 -14   2   7      155.26      202.65     34.74 o
 -13   2   7      806.58      798.39     47.02 o
 -12   2   7      412.69      450.08     36.29 o
 -11   2   7      117.12      113.06     25.74 o
 -10   2   7      225.59      247.55     27.71 o
  -9   2   7     1178.66     1276.09     40.32 o
  -8   2   7     7350.62     7145.71    126.40 o
  -7   2   7       23.86       17.30     13.60 o
  -6   2   7     9038.21     8946.79    130.14 o
  -5   2   7      248.76      292.85     13.81 o
  -4   2   7     7628.01     7781.94    112.46 o
  -3   2   7     1132.71     1304.61     26.30 o
  -2   2   7    17395.48    18604.41    253.59 o
  -1   2   7      425.63      466.01     13.76 o
   0   2   7      813.96      806.68     18.11 o
   1   2   7     1378.75     1457.27     36.78 o
   2   2   7     1860.81     1846.08     35.71 o
   3   2   7     1194.61     1242.29     26.34 o
   4   2   7     1707.24     1790.90     35.20 o
   5   2   7      687.49      585.39     21.04 o
   6   2   7      529.77      582.92     24.78 o
   7   2   7     3084.93     3241.20     59.96 o
   8   2   7     7858.59     7736.27    121.34 o
   9   2   7      970.31      935.41     56.99 o
  10   2   7     1148.51     1043.97     41.44 o
  11   2   7     2388.32     2452.22     72.79 o
  12   2   7      118.99       99.84     20.79 o
  13   2   7        1.27      -11.16     21.94 o
  14   2   7      186.44      217.95     31.21 o
 -15   3   7      140.99       94.91     34.50 o
 -14   3   7       36.29       52.96     30.34 o
 -13   3   7       12.20       11.27     25.74 o
 -12   3   7      156.49      150.54     29.57 o
 -11   3   7     1223.86     1273.12     61.41 o
 -10   3   7     2979.63     3104.66     77.71 o
  -9   3   7      309.55      299.00     22.97 o
  -8   3   7       75.11       96.91     17.31 o
  -7   3   7      198.95      218.13     18.20 o
  -6   3   7      172.49      170.05     15.68 o
  -5   3   7       75.70       56.00      9.07 o
  -4   3   7     2085.76     2136.10     38.14 o
  -3   3   7     4041.04     4829.60     72.73 o
  -2   3   7    14289.50    15170.73    208.68 o
  -1   3   7      959.69     1054.22     23.44 o
   0   3   7     9334.56     8735.01    126.54 o
   1   3   7       13.09       19.18      6.32 o
   2   3   7     2942.66     2589.84     46.58 o
   3   3   7     2614.57     2899.39     48.58 o
   4   3   7     2633.24     2657.63     47.14 o
   5   3   7     4285.60     4650.42     75.04 o
   6   3   7     2368.45     2406.54     47.06 o
   7   3   7        1.75       -5.30     12.40 o
   8   3   7     5949.47     5867.06     97.07 o
   9   3   7     3456.34     3624.97     69.32 o
  10   3   7     1744.52     1724.50     45.67 o
  11   3   7       68.89       57.34     19.32 o
  12   3   7     4548.53     4659.62     89.86 o
  13   3   7       74.12       65.22     24.77 o
  14   3   7      377.65      346.57     33.30 o
 -15   4   7     1413.96     1536.91     66.32 o
 -14   4   7       55.41       39.37     33.20 o
 -13   4   7      177.18      201.60     32.35 o
 -12   4   7      819.11      837.57     48.56 o
 -11   4   7       33.15       19.27     23.02 o
 -10   4   7    12677.25    12532.44    205.33 o
  -9   4   7       85.72       74.96     18.22 o
  -8   4   7      429.34      473.61     25.85 o
  -7   4   7       42.07       59.22     15.77 o
  -6   4   7     3416.22     3430.58     65.77 o
  -5   4   7       51.04       50.29      8.49 o
  -4   4   7      302.40      300.36     14.70 o
  -3   4   7     6184.02     6499.48    104.21 o
  -2   4   7     1089.16     1362.72     29.40 o
  -1   4   7     2757.73     2483.43     49.66 o
   0   4   7      169.32      220.18     16.07 o
   1   4   7       33.88       56.32      7.69 o
   2   4   7     5917.83     5713.26     92.44 o
   3   4   7     5623.25     6155.10     92.09 o
   4   4   7     5351.67     5510.25     85.09 o
   5   4   7    15302.69    15669.13    220.86 o
   6   4   7      205.27      208.79     16.47 o
   7   4   7     1756.45     1761.80     40.75 o
   8   4   7     1997.84     1984.59     45.86 o
   9   4   7      553.99      551.15     27.60 o
  10   4   7     2085.75     2057.77     50.55 o
  11   4   7      115.95      138.72     21.48 o
  12   4   7      517.20      527.75     31.93 o
  13   4   7       90.04       91.51     26.09 o
  14   4   7       14.90       -4.11     25.39 o
 -15   5   7     1882.26     1970.77     75.27 o
 -14   5   7        0.12      -15.59     28.72 o
 -13   5   7     1748.18     1835.95     65.90 o
 -12   5   7       17.53       -2.34     33.91 o
 -11   5   7     3495.26     3453.24     86.43 o
 -10   5   7      172.03      123.99     21.38 o
  -9   5   7     1341.36     1349.01     41.49 o
  -8   5   7     2488.18     2350.75    108.28 o
  -7   5   7    10202.40    10213.02    185.77 o
  -6   5   7      231.01      212.12     19.88 o
  -5   5   7     3636.93     3422.29     71.72 o
  -4   5   7     1406.36     1626.32     34.86 o
  -3   5   7     8001.44     7899.52    125.09 o
  -2   5   7     3582.65     3420.95    159.11 o
  -1   5   7      330.02      356.75     16.62 o
   0   5   7      138.72      100.53      9.21 o
   1   5   7      896.15      973.24     28.13 o
   2   5   7     3141.87     3214.08     63.01 o
   3   5   7      707.21      866.23     22.71 o
   4   5   7      124.21      108.33     11.67 o
   5   5   7      125.76      143.23     15.27 o
   6   5   7       48.16       39.65     13.33 o
   7   5   7       43.77       32.49     14.30 o
   8   5   7        1.94       24.74     15.52 o
   9   5   7       14.94       13.09     15.68 o
  10   5   7       21.81       52.44     17.84 o
  11   5   7     1134.77     1139.44     40.59 o
  12   5   7     5430.26     5478.18    111.25 o
  13   5   7      474.79      474.28     36.61 o
  14   5   7        9.86       -9.10     25.43 o
 -14   6   7      798.93      796.63     50.26 o
 -13   6   7      120.46      104.90     29.33 o
 -12   6   7       56.00       57.93     25.38 o
 -11   6   7      201.15      202.56     33.11 o
 -10   6   7      306.55      299.84     28.99 o
  -9   6   7      144.68      138.13     19.16 o
  -8   6   7     1542.01     1521.68     48.29 o
  -7   6   7      985.79     1035.79     61.24 o
  -6   6   7      536.91      523.27     28.71 o
  -5   6   7     2557.53     2544.87     51.78 o
  -4   6   7     3179.22     3383.69     55.89 o
  -3   6   7     2504.81     2703.13     46.36 o
  -2   6   7     2220.46     2237.54     43.10 o
  -1   6   7     5236.99     5372.04     89.29 o
   0   6   7     2227.56     2234.56     39.63 o
   1   6   7      466.69      485.62     18.30 o
   2   6   7      115.75      115.64     10.66 o
   3   6   7     5300.30     5180.88     80.36 o
   4   6   7      411.56      403.32     20.76 o
   5   6   7     7110.45     6965.44    106.95 o
   6   6   7       46.44       50.64     13.34 o
   7   6   7     4360.00     4341.61     75.95 o
   8   6   7     1364.06     1242.02     36.88 o
   9   6   7      298.02      350.93     23.51 o
  10   6   7     1656.07     1517.19     43.01 o
  11   6   7      109.07       86.48     20.49 o
  12   6   7      258.01      273.62     29.69 o
  13   6   7      530.43      572.64     39.16 o
  14   6   7       75.67       53.60     28.16 o
 -14   7   7      979.25      935.93     63.78 o
 -13   7   7      596.36      538.32     71.67 o
 -12   7   7       95.13      115.76     28.31 o
 -11   7   7     5405.49     5590.06    108.61 o
 -10   7   7      412.08      342.77     27.24 o
  -9   7   7      500.86      491.72     28.68 o
  -8   7   7      228.74      230.09     21.53 o
  -7   7   7      240.39      213.81     19.67 o
  -6   7   7       66.79       81.06     15.50 o
  -5   7   7      841.41      727.67     27.23 o
  -4   7   7       71.20       25.66     11.43 o
  -3   7   7     5915.40     5967.81     97.93 o
  -2   7   7     3160.69     3116.85     52.30 o
  -1   7   7       92.83       63.21     10.73 o
   0   7   7     4159.36     4121.47     65.27 o
   1   7   7       54.51      105.24     10.31 o
   2   7   7     6738.95     6747.50    110.32 o
   3   7   7      155.64      132.94     13.03 o
   4   7   7     1322.45     1284.97     30.62 o
   5   7   7        0.87       11.25     11.80 o
   6   7   7     5068.96     5271.16     86.93 o
   7   7   7     1087.79     1162.52     33.92 o
   8   7   7     5044.71     5222.93     89.79 o
   9   7   7      293.09      219.50     21.47 o
  10   7   7     1654.60     1651.38     62.40 o
  11   7   7        1.01      -10.45     18.39 o
  12   7   7     1141.62     1090.95     47.71 o
  13   7   7     2927.46     2932.05     77.47 o
  14   7   7     1236.61     1294.95     57.02 o
 -14   8   7      629.93      580.44     53.94 o
 -13   8   7      368.37      435.68     39.23 o
 -12   8   7     2531.99     2542.75     74.63 o
 -11   8   7     2606.70     2639.91     66.03 o
 -10   8   7     1265.05     1307.11     43.79 o
  -9   8   7       19.36        2.47     17.04 o
  -8   8   7     5334.18     5415.96    100.07 o
  -7   8   7      543.80      533.82     27.10 o
  -6   8   7     4368.17     4405.56     81.94 o
  -5   8   7        7.39        2.87     13.20 o
  -4   8   7     1104.82     1150.93     30.41 o
  -3   8   7     2790.92     2855.14     53.63 o
  -2   8   7      788.35      770.49     30.62 o
  -1   8   7      109.98      163.86     12.39 o
   0   8   7      962.77     1001.59     50.57 o
   1   8   7     3931.20     3884.26     63.17 o
   2   8   7     4068.45     4200.05     74.33 o
   3   8   7      681.77      724.73     24.29 o
   4   8   7      345.69      333.27     17.73 o
   5   8   7     1636.38     1648.03     37.57 o
   6   8   7       35.51       48.39     14.00 o
   7   8   7      438.67      455.57     24.09 o
   8   8   7        3.22       14.01     15.37 o
   9   8   7      511.83      466.43     26.97 o
  10   8   7      896.41     1087.06     39.83 o
  11   8   7       52.45       29.78     22.06 o
  12   8   7     2009.87     2022.03     69.80 o
  13   8   7       24.25       16.91     25.69 o
 -14   9   7       51.83      109.35     33.50 o
 -13   9   7      433.98      406.48     39.24 o
 -12   9   7       47.91       58.49     27.25 o
 -11   9   7     3107.12     3017.92     72.08 o
 -10   9   7      886.32      927.15     39.49 o
  -9   9   7     4953.22     4917.35     95.96 o
  -8   9   7      136.73      147.04     20.18 o
  -7   9   7     1343.98     1269.68     38.49 o
  -6   9   7       70.91       72.28     16.35 o
  -5   9   7     2815.21     2835.52     58.43 o
  -4   9   7       60.60       23.89      8.98 o
  -3   9   7      491.57      576.57     20.18 o
  -2   9   7     2550.14     2517.36     45.88 o
  -1   9   7      180.14      177.01     13.65 o
   0   9   7     9916.04    10154.86    162.54 o
   1   9   7      318.08      279.36     14.68 o
   2   9   7     7751.45     7585.64    113.59 o
   3   9   7       36.09       28.98      8.63 o
   4   9   7     3839.14     3814.85     65.85 o
   5   9   7      357.42      358.74     19.99 o
   6   9   7      157.03      163.86     19.59 o
   7   9   7      433.82      417.30     23.61 o
   8   9   7       37.81       47.17     16.49 o
   9   9   7      495.53      529.79     28.59 o
  10   9   7     1711.17     1817.13     48.59 o
  11   9   7      753.91      675.79     38.98 o
  12   9   7       79.54       53.77     25.36 o
  13   9   7      112.71      108.72     31.10 o
 -13  10   7      911.44      921.05     51.71 o
 -12  10   7       42.81       29.00     23.25 o
 -11  10   7      370.62      376.59     30.89 o
 -10  10   7       78.66       93.11     22.19 o
  -9  10   7      106.27       95.98     21.41 o
  -8  10   7      889.94      925.13     41.73 o
  -7  10   7       44.20       47.01     17.00 o
  -6  10   7      688.87      648.87     28.69 o
  -5  10   7      241.27      269.55     33.30 o
  -4  10   7       15.08       16.11     10.67 o
  -3  10   7     2057.40     2067.84     40.85 o
  -2  10   7       52.94       62.29     14.17 o
  -1  10   7     2848.54     2855.04     50.78 o
   0  10   7      213.63      191.79     14.53 o
   1  10   7     2371.20     2445.41     45.55 o
   2  10   7     2614.76     2576.90     47.92 o
   3  10   7     4257.69     4264.30     94.87 o
   4  10   7     1225.11     1176.89     32.69 o
   5  10   7      551.73      556.24     24.09 o
   6  10   7      264.47      365.59     21.80 o
   7  10   7     3790.44     3883.32     72.22 o
   8  10   7       40.37       32.06     16.47 o
   9  10   7     1578.13     1619.25     44.83 o
  10  10   7      378.05      408.97     38.23 o
  11  10   7     1515.37     1553.23     53.38 o
  12  10   7       16.62      -28.05     26.66 o
  13  10   7      776.26      797.98     51.83 o
 -13  11   7     2003.70     2010.90     72.31 o
 -12  11   7      127.95      131.72     27.52 o
 -11  11   7      494.48      552.84     34.99 o
 -10  11   7     1083.71     1117.79     62.56 o
  -9  11   7     2352.22     2382.98     82.07 o
  -8  11   7      503.32      526.60     29.70 o
  -7  11   7     2602.18     2673.99     60.53 o
  -6  11   7     1518.80     1592.94     54.74 o
  -5  11   7     1150.73     1120.92     38.30 o
  -4  11   7     3734.39     3744.40     83.27 o
  -3  11   7      601.05      581.38     25.75 o
  -2  11   7      327.43      328.34     20.80 o
  -1  11   7     2253.20     2252.57     56.68 o
   0  11   7      427.84      455.15     28.11 o
   1  11   7     2856.57     2944.25     79.54 o
   2  11   7     1347.30     1504.89     40.31 o
   3  11   7      204.71      216.60     19.46 o
   4  11   7     1759.39     1685.84     44.73 o
   5  11   7      285.37      274.37     22.68 o
   6  11   7     1347.36     1288.14     51.13 o
   7  11   7        0.98       -0.18     17.39 o
   8  11   7     1270.08     1325.87     45.59 o
   9  11   7      155.17      104.57     23.34 o
  10  11   7      334.79      324.19     33.97 o
  11  11   7      547.16      568.61     43.45 o
  12  11   7      299.02      345.15     39.19 o
 -12  12   7     1680.17     1819.45     68.02 o
 -11  12   7      598.93      593.28     43.08 o
 -10  12   7      644.64      696.97     43.30 o
  -9  12   7        2.82       -9.85     27.36 o
  -8  12   7      289.79      305.64     30.07 o
  -7  12   7     1292.88     1350.22     72.98 o
  -6  12   7     1371.75     1362.30     81.61 o
  -5  12   7     5391.49     5227.29    109.70 o
  -4  12   7     1391.29     1343.04     45.37 o
  -3  12   7       10.55        9.14     14.09 o
  -2  12   7     4052.27     3984.76     77.00 o
  -1  12   7      594.22      532.04     26.08 o
   0  12   7      145.88      118.80     19.31 o
   1  12   7     2281.01     2253.10     59.83 o
   2  12   7       37.91       27.05     17.15 o
   3  12   7     1692.77     1559.66     43.25 o
   4  12   7       49.70       42.49     16.59 o
   5  12   7      103.74       78.12     18.12 o
   6  12   7       19.44       27.06     17.96 o
   7  12   7     2318.72     2368.05     59.98 o
   8  12   7       44.01       17.02     19.38 o
   9  12   7      493.23      468.42     35.58 o
  10  12   7       26.54       10.12     25.96 o
  11  12   7      110.99      105.47     31.17 o
  12  12   7      435.88      384.64     47.01 o
 -12  13   7      950.38      977.38     54.97 o
 -11  13   7        0.12        4.23     34.15 o
 -10  13   7      516.66      536.22     40.43 o
  -9  13   7       50.12       45.10     24.83 o
  -8  13   7        1.60       -3.98     22.33 o
  -7  13   7      393.14      314.74     29.23 o
  -6  13   7      424.42      387.81     34.74 o
  -5  13   7      317.33      349.56     28.62 o
  -4  13   7      918.37      881.20     46.95 o
  -3  13   7      749.58      796.74     32.25 o
  -2  13   7     1998.83     2031.10     49.67 o
  -1  13   7     2347.48     2370.00     54.69 o
   0  13   7     1155.05     1242.73     46.86 o
   1  13   7       51.52       44.68     18.99 o
   2  13   7     1167.45     1236.74     49.88 o
   3  13   7     1929.90     1968.17     63.43 o
   4  13   7     1301.62     1330.30     67.03 o
   5  13   7     1826.72     1740.50     58.45 o
   6  13   7     3210.94     3320.91     73.67 o
   7  13   7        0.60        4.74     19.31 o
   8  13   7     3072.39     3288.83     76.57 o
   9  13   7      658.67      693.37     43.89 o
  10  13   7      932.07      921.65     50.91 o
  11  13   7        0.45       -4.54     31.50 o
  12  13   7      296.24      343.72     50.55 o
 -11  14   7        8.64       16.67     33.91 o
 -10  14   7     1245.03     1353.89     64.00 o
  -9  14   7      877.12      918.59     69.94 o
  -8  14   7     1386.03     1449.49     57.09 o
  -7  14   7        6.31       -7.54     15.89 o
  -6  14   7      856.81      872.11     43.00 o
  -5  14   7       90.07       85.88     21.98 o
  -4  14   7      916.86      819.27     39.19 o
  -3  14   7     1857.59     1779.29     46.96 o
  -2  14   7     2370.21     2285.83     53.91 o
  -1  14   7     2653.93     2753.66     61.13 o
   0  14   7      923.97      999.65     36.80 o
   1  14   7     2748.35     2829.69     62.96 o
   2  14   7     2699.99     2768.01     72.64 o
   3  14   7      556.71      588.18     39.19 o
   4  14   7      147.53      131.96     22.44 o
   5  14   7       65.12       82.82     21.65 o
   6  14   7       72.02       99.60     23.50 o
   7  14   7      135.36      148.76     26.80 o
   8  14   7       13.82       19.44     23.62 o
   9  14   7      270.71      321.89     44.58 o
  10  14   7      141.25      134.24     35.39 o
  11  14   7      334.14      308.71     37.57 o
 -11  15   7     1722.14     1856.90     83.54 o
 -10  15   7       68.46      106.05     35.92 o
  -9  15   7     1042.97     1195.82     85.54 o
  -8  15   7       40.85       38.78     27.57 o
  -7  15   7     1312.48     1268.63     66.81 o
  -6  15   7       99.77       85.64     30.10 o
  -5  15   7     2014.97     1941.41     73.55 o
  -4  15   7      194.00      202.09     32.01 o
  -3  15   7       84.93      109.80     27.51 o
  -2  15   7      270.91      310.10     38.17 o
  -1  15   7      369.77      384.17     29.86 o
   0  15   7     1044.40      920.10     46.38 o
   1  15   7        3.16        6.25     15.98 o
   2  15   7     1007.67     1062.01     43.00 o
   3  15   7     3697.56     3604.48     76.75 o
   4  15   7      594.70      609.87     32.62 o
   5  15   7      418.77      415.47     29.20 o
   6  15   7        5.52       28.84     20.03 o
   7  15   7       74.91      102.71     23.02 o
   8  15   7      294.51      250.03     32.34 o
   9  15   7      659.18      734.39     46.80 o
  10  15   7      881.36      915.30     52.89 o
 -10  16   7        0.71       -3.31     34.59 o
  -9  16   7       50.75       42.26     34.01 o
  -8  16   7      355.82      307.19     67.49 o
  -7  16   7        7.03       36.74     30.47 o
  -6  16   7       14.21       36.22     28.84 o
  -5  16   7        3.27       20.25     27.16 o
  -4  16   7     1878.60     1906.02     72.92 o
  -3  16   7      571.27      596.70     44.74 o
  -2  16   7        0.93        0.43     25.03 o
  -1  16   7     3678.42     3502.32     86.49 o
   0  16   7       24.90        5.74     20.61 o
   1  16   7     1620.66     1598.53     71.92 o
   2  16   7       52.43       53.69     21.96 o
   3  16   7     1425.70     1359.17     51.45 o
   4  16   7      210.22      159.08     27.17 o
   5  16   7      906.57      969.76     48.15 o
   6  16   7        8.16       -4.91     24.06 o
   7  16   7     1215.36     1184.03     57.47 o
   8  16   7      415.72      413.12     45.57 o
   9  16   7      411.30      504.01     50.33 o
  10  16   7        7.08       -1.11     33.72 o
  -9  17   7       94.46       75.73     40.70 o
  -8  17   7       10.40       -6.89     53.15 o
  -7  17   7     2299.59     2359.12     89.14 o
  -6  17   7     1309.12     1389.93     94.03 o
  -5  17   7      317.66      327.00     40.83 o
  -4  17   7     1770.87     1760.20     71.70 o
  -3  17   7      363.01      389.98     41.14 o
  -2  17   7      421.02      403.18     39.28 o
  -1  17   7      563.96      636.72     40.20 o
   0  17   7        4.72       -7.45     21.90 o
   1  17   7      243.13      300.47     30.71 o
   2  17   7      175.75      172.85     26.09 o
   3  17   7       74.62       62.72     24.64 o
   4  17   7     2127.32     1929.49     64.06 o
   5  17   7       72.23      100.73     27.09 o
   6  17   7     1148.64     1180.77     60.46 o
   7  17   7       73.57       97.29     34.26 o
   8  17   7      150.53      145.63     37.90 o
   9  17   7      755.89      616.33     55.12 o
  -8  18   7       12.76        1.18     35.02 o
  -7  18   7       66.91      101.38     35.04 o
  -6  18   7     1086.07     1103.92     71.64 o
  -5  18   7      391.29      382.02     44.28 o
  -4  18   7     2084.92     2115.86     81.81 o
  -3  18   7       16.44       68.04     29.13 o
  -2  18   7     1452.38     1559.15     67.46 o
  -1  18   7      190.95      182.66     43.74 o
   0  18   7      379.96      362.82     34.29 o
   1  18   7      139.36      138.19     28.54 o
   2  18   7      176.20      155.78     28.17 o
   3  18   7       57.30       28.63     24.92 o
   4  18   7       10.71       14.00     25.50 o
   5  18   7      356.74      374.81     37.06 o
   6  18   7       66.59       37.12     28.26 o
   7  18   7       60.86       49.39     34.43 o
   8  18   7        8.43       64.80     36.36 o
  -7  19   7       74.89       69.43     37.12 o
  -6  19   7       47.74       63.91     35.49 o
  -5  19   7       17.55       -8.38     31.34 o
  -4  19   7       51.28       43.44     32.62 o
  -3  19   7       75.94       34.52     30.67 o
  -2  19   7       98.79      170.22     42.43 o
  -1  19   7       33.91       81.98     39.58 o
   0  19   7      602.46      632.88     42.74 o
   1  19   7        1.50      -15.79     26.86 o
   2  19   7     1589.50     1654.82     61.47 o
   3  19   7       22.63       -9.22     24.63 o
   4  19   7     2102.47     2161.97     89.07 o
   5  19   7      105.00      147.41     32.25 o
   6  19   7     2618.30     2963.94     91.74 o
   7  19   7       46.87       89.70     38.10 o
  -6  20   7      288.56      289.78     45.32 o
  -5  20   7       14.51       23.58     35.57 o
  -4  20   7      234.47      301.39     43.11 o
  -3  20   7      224.08      221.52     39.06 o
  -2  20   7      828.71      860.65     58.72 o
  -1  20   7      673.56      750.60    153.14 o
   0  20   7        2.02       -7.80     24.71 o
   1  20   7     1572.00     1487.77    186.52 o
   2  20   7      134.56      149.27     30.77 o
   3  20   7      690.98      757.62     62.80 o
   4  20   7       18.70       21.46     28.57 o
   5  20   7      796.90      753.46     50.38 o
  -4  21   7        7.98       35.46     34.66 o
  -3  21   7      433.79      410.57     47.89 o
  -2  21   7       57.50       47.13     32.96 o
  -1  21   7       81.99       67.27     33.87 o
   0  21   7       23.85        5.66     17.13 o
   1  21   7      491.70      487.33     60.40 o
   2  21   7       31.42      -29.47     24.93 o
   3  21   7      507.76      550.52     45.28 o
   4  21   7       50.61       24.20     29.74 o
 -14   0   8      348.95      325.81     56.40 o
 -12   0   8      317.69      301.09     49.26 o
 -10   0   8       23.70      -17.87     58.88 o
  -8   0   8     1493.98     1354.24     64.10 o
  -6   0   8     4125.39     4096.93     94.28 o
  -4   0   8     4261.69     3888.89     87.47 o
  -2   0   8    28712.66    31808.11    606.20 o
   0   0   8     1197.85     1374.99     62.22 o
   2   0   8      191.87      226.99     19.10 o
   4   0   8    16285.81    17036.28    410.24 o
   6   0   8    13406.75    13049.61    265.60 o
   8   0   8     3268.07     3049.60     84.69 o
  10   0   8        8.43       17.95     23.64 o
  12   0   8     1525.96     1520.98     66.09 o
  14   0   8       31.69       30.43     42.02 o
 -15   1   8       66.29       67.79     33.71 o
 -14   1   8     4228.08     4569.88    115.36 o
 -13   1   8       26.78       40.27     27.80 o
 -12   1   8     4133.88     4256.42    109.52 o
 -11   1   8      160.90      179.52     28.84 o
 -10   1   8       47.31       52.81     22.83 o
  -9   1   8     4360.55     4294.45     95.72 o
  -8   1   8     2188.55     2125.03     49.55 o
  -7   1   8      179.48      207.58     14.60 o
  -6   1   8     2270.29     2309.64     43.10 o
  -5   1   8       38.99        8.64      9.26 o
  -4   1   8     5312.63     5150.71     78.35 o
  -3   1   8    15754.19    16328.01    224.98 o
  -2   1   8    11616.99    12419.70    172.59 o
  -1   1   8     3035.67     2739.56     43.93 o
   0   1   8      909.15     1026.38     29.93 o
   1   1   8    10598.34     9630.79    195.69 o
   2   1   8      361.52      285.91     11.76 o
   3   1   8      460.26      317.08     13.94 o
   4   1   8     9524.55     9501.01    137.42 o
   5   1   8     2732.17     2744.83     67.67 o
   6   1   8     1629.95     1464.17     38.20 o
   7   1   8      761.35      664.75     32.48 o
   8   1   8      746.82      644.22     30.46 o
   9   1   8      571.02      500.03     31.03 o
  10   1   8      172.04      174.88     20.65 o
  11   1   8      582.08      556.56     30.79 o
  12   1   8      307.56      280.36     26.69 o
  13   1   8       79.66       94.42     23.49 o
  14   1   8     2374.65     2563.59     72.84 o
 -15   2   8      762.15      759.80     51.98 o
 -14   2   8      109.65      136.62     33.76 o
 -13   2   8     1928.93     1915.78     67.44 o
 -12   2   8        2.93       -7.92     24.06 o
 -11   2   8     1698.32     1688.71     57.72 o
 -10   2   8      531.06      575.48     35.92 o
  -9   2   8      960.26      918.78     58.61 o
  -8   2   8      938.68     1000.44     33.89 o
  -7   2   8     5031.58     5218.15     93.15 o
  -6   2   8       93.21       90.47     11.62 o
  -5   2   8     1665.13     1810.05     35.52 o
  -4   2   8     5016.68     4750.54     73.23 o
  -3   2   8     2371.58     2610.77     44.20 o
  -2   2   8    30581.93    33109.12    446.05 o
  -1   2   8     5719.00     6081.74     88.57 o
   0   2   8     1223.98     1324.42     31.81 o
   1   2   8     3867.41     4007.32     68.39 o
   2   2   8      498.08      569.82     16.23 o
   3   2   8     1292.43     1238.32     26.66 o
   4   2   8     2699.94     2600.31     46.47 o
   5   2   8      533.74      587.79     21.69 o
   6   2   8     4550.98     4498.51     75.36 o
   7   2   8      393.78      343.86     20.67 o
   8   2   8      651.10      623.96     27.75 o
   9   2   8     6481.29     6223.60    104.06 o
  10   2   8      827.29      758.30     48.90 o
  11   2   8     2031.15     2029.36     57.69 o
  12   2   8       12.60       -3.44     13.26 o
  13   2   8      756.04      792.17     43.68 o
  14   2   8       95.38      146.90     29.70 o
 -15   3   8      545.31      569.03     46.54 o
 -14   3   8       17.82       29.34     30.00 o
 -13   3   8        0.03       21.02     26.43 o
 -12   3   8      105.10       91.19     27.77 o
 -11   3   8     3204.02     3174.05     82.89 o
 -10   3   8     2666.35     2548.99     69.20 o
  -9   3   8      464.37      562.10     30.38 o
  -8   3   8     3537.94     3570.18     71.53 o
  -7   3   8        7.42       15.35     14.41 o
  -6   3   8     1392.56     1465.69     32.91 o
  -5   3   8       85.96       58.71     10.22 o
  -4   3   8       32.30       42.58      9.51 o
  -3   3   8     1984.54     1807.76     33.84 o
  -2   3   8     1267.81     1310.83     26.91 o
  -1   3   8    18790.44    19181.49    262.24 o
   0   3   8     1222.00     1266.32     34.85 o
   1   3   8     8239.69     8241.81    117.72 o
   2   3   8        4.25       -0.87      7.17 o
   3   3   8     2712.20     2713.82     46.75 o
   4   3   8        0.90       12.50      9.53 o
   5   3   8     2824.33     2965.28     53.17 o
   6   3   8      535.62      590.50     23.83 o
   7   3   8      600.12      639.74     26.16 o
   8   3   8       28.01       22.54     15.46 o
   9   3   8     5251.08     5318.60     92.30 o
  10   3   8     3381.43     3430.07     69.22 o
  11   3   8     2252.52     2248.87     55.47 o
  12   3   8       17.64       17.74     20.55 o
  13   3   8      582.83      587.32     38.80 o
  14   3   8       70.17       23.24     25.94 o
 -14   4   8      213.00      228.57     35.59 o
 -13   4   8        9.38       12.45     27.07 o
 -12   4   8       64.79       47.64     26.30 o
 -11   4   8     2037.07     2020.55     63.30 o
 -10   4   8     2060.70     2040.08     61.45 o
  -9   4   8     3166.94     3199.00     68.71 o
  -8   4   8     2869.82     2897.65     61.91 o
  -7   4   8     4394.64     4315.59     80.98 o
  -6   4   8      311.12      296.17     21.82 o
  -5   4   8      147.05      100.30     12.72 o
  -4   4   8     2535.53     2444.41     56.40 o
  -3   4   8       34.66       25.97      8.64 o
  -2   4   8     1419.77     1420.32     28.74 o
  -1   4   8      350.66      370.32     15.45 o
   0   4   8     3062.06     3007.99     48.94 o
   1   4   8     1300.68     1419.16     28.11 o
   2   4   8     6097.22     5719.54     93.34 o
   3   4   8     1258.95     1267.24     28.08 o
   4   4   8      494.49      367.52     23.14 o
   5   4   8     3231.56     3453.63     60.28 o
   6   4   8     2150.62     2069.82     43.90 o
   7   4   8     3161.96     3115.84     59.67 o
   8   4   8      236.52      270.15     20.77 o
   9   4   8      381.26      454.56     25.94 o
  10   4   8      523.94      473.45     27.52 o
  11   4   8      780.54      855.60     43.58 o
  12   4   8      238.70      241.79     26.55 o
  13   4   8      169.14      157.81     28.51 o
  14   4   8        1.00       11.55     30.19 o
 -14   5   8     1291.59     1395.90     66.38 o
 -13   5   8        0.71      -38.61     26.63 o
 -12   5   8     3657.19     3677.84     93.77 o
 -11   5   8      472.72      466.67     35.87 o
 -10   5   8     4152.44     4251.85     85.92 o
  -9   5   8        9.93       21.62     18.09 o
  -8   5   8     2696.98     2783.83     60.83 o
  -7   5   8     1174.22     1123.10     35.18 o
  -6   5   8     3454.57     3116.25    120.01 o
  -5   5   8      179.52      153.82     16.07 o
  -4   5   8     5451.91     5570.11     92.89 o
  -3   5   8        0.46        8.05      9.51 o
  -2   5   8       36.54      116.76     11.45 o
  -1   5   8     2339.28     2284.46     48.23 o
   0   5   8      348.60      295.93     14.34 o
   1   5   8      551.13      615.94     19.50 o
   2   5   8     1316.17     1405.51     50.84 o
   3   5   8      187.58      179.19     12.91 o
   4   5   8      648.40      618.94     21.32 o
   5   5   8      188.75      194.73     15.85 o
   6   5   8     1368.27     1541.45     42.89 o
   7   5   8       38.87       51.41     15.29 o
   8   5   8     2549.60     2504.84     53.36 o
   9   5   8      191.23      194.47     20.45 o
  10   5   8     1979.53     2060.58     51.65 o
  11   5   8       95.49       98.67     20.91 o
  12   5   8      485.99      505.23     32.18 o
  13   5   8      735.87      740.62     42.87 o
  14   5   8      611.37      672.01     43.95 o
 -14   6   8      213.27      178.69     34.92 o
 -13   6   8      406.82      370.68     37.50 o
 -12   6   8      103.61      149.34     30.77 o
 -11   6   8       42.66       67.58     25.44 o
 -10   6   8      137.38       94.24     23.89 o
  -9   6   8      337.50      403.90     36.09 o
  -8   6   8      165.72      158.21     22.66 o
  -7   6   8      117.49      117.55     16.70 o
  -6   6   8     8555.71     8135.94    151.41 o
  -5   6   8     2061.37     2062.51     72.96 o
  -4   6   8     1145.43     1066.84     26.02 o
  -3   6   8      879.66      839.92     28.77 o
  -2   6   8      121.08       61.32     15.35 o
  -1   6   8     2437.97     2551.77     50.57 o
   0   6   8     7596.44     7769.24    113.49 o
   1   6   8       18.05       18.70      9.53 o
   2   6   8     4402.80     4411.58    111.20 o
   3   6   8      234.16      225.14     14.13 o
   4   6   8     4619.20     4523.88     73.84 o
   5   6   8      724.07      770.62     26.18 o
   6   6   8     2087.55     1959.25     43.15 o
   7   6   8       11.44        2.79     14.02 o
   8   6   8     5148.07     5229.27     90.01 o
   9   6   8     1160.03     1150.31     37.74 o
  10   6   8      471.16      496.67     28.70 o
  11   6   8     1916.78     1895.35     51.39 o
  12   6   8     1402.67     1405.77     52.54 o
  13   6   8      344.28      354.84     34.83 o
  14   6   8     1332.04     1405.17     59.02 o
 -14   7   8      470.05      495.13     51.33 o
 -13   7   8        2.89        3.09     15.96 o
 -12   7   8      373.54      285.62     30.64 o
 -11   7   8      824.37      776.18     65.65 o
 -10   7   8      221.05      213.89     24.13 o
  -9   7   8      160.85      171.46     21.81 o
  -8   7   8     5197.83     5090.02     95.54 o
  -7   7   8     3061.94     3016.10     63.80 o
  -6   7   8      108.61      120.19     17.09 o
  -5   7   8      256.52      257.94     18.92 o
  -4   7   8     2718.73     2750.42     49.08 o
  -3   7   8     2093.21     2171.06     40.86 o
  -2   7   8      414.70      436.57     19.45 o
  -1   7   8     4257.88     4314.22     92.74 o
   0   7   8     1584.47     1739.35     34.62 o
   1   7   8     2577.75     2358.07     47.95 o
   2   7   8      575.24      576.46     19.93 o
   3   7   8     1582.42     1504.53     35.77 o
   4   7   8      263.36      270.43     16.76 o
   5   7   8     1047.68      992.80     31.09 o
   6   7   8      495.62      588.62     25.43 o
   7   7   8     1852.96     1857.15     44.19 o
   8   7   8      289.36      255.52     21.26 o
   9   7   8     1166.42     1114.40     37.70 o
  10   7   8       40.14       31.66     18.30 o
  11   7   8      623.61      653.65     33.76 o
  12   7   8      492.43      526.46     36.63 o
  13   7   8     2126.72     2224.11     67.38 o
 -14   8   8       42.06       55.41     33.03 o
 -13   8   8      491.00      457.30     64.27 o
 -12   8   8     1267.17     1306.17     60.70 o
 -11   8   8     4171.99     4163.27     88.54 o
 -10   8   8       22.60       14.80     19.85 o
  -9   8   8     5214.21     4982.66     96.40 o
  -8   8   8      277.86      236.68     25.43 o
  -7   8   8     1146.10     1059.40     36.26 o
  -6   8   8      273.91      329.26     22.35 o
  -5   8   8     3763.22     3821.16     72.64 o
  -4   8   8     1017.17     1026.28     31.04 o
  -3   8   8      497.13      490.51     28.38 o
  -2   8   8      707.86      782.01     23.13 o
  -1   8   8      403.55      449.37     20.12 o
   0   8   8     4462.46     4476.63     71.55 o
   1   8   8      365.17      420.48     17.66 o
   2   8   8        0.32       -2.52     10.13 o
   3   8   8      207.86      172.88     15.15 o
   4   8   8     1688.84     1613.79     37.61 o
   5   8   8     1266.98     1203.09     32.60 o
   6   8   8       66.66       83.46     15.61 o
   7   8   8     2234.04     2253.26     49.78 o
   8   8   8       82.55       73.30     17.30 o
   9   8   8     3459.16     3445.11     69.39 o
  10   8   8      275.46      304.85     25.17 o
  11   8   8     2114.57     2260.52     63.23 o
  12   8   8      226.99      270.72     30.93 o
  13   8   8      960.22      905.77     47.07 o
 -13   9   8        3.43      -39.93     26.62 o
 -12   9   8     1524.74     1438.67     57.71 o
 -11   9   8       46.75       37.20     22.52 o
 -10   9   8     1613.81     1652.08     62.03 o
  -9   9   8      249.96      276.38     25.05 o
  -8   9   8      350.57      351.79     25.70 o
  -7   9   8       95.30       66.52     17.96 o
  -6   9   8     1787.47     1781.90     45.20 o
  -5   9   8      480.07      453.64     23.79 o
  -4   9   8       35.94       40.07     10.95 o
  -3   9   8     1051.54     1035.14     27.53 o
  -2   9   8      375.73      393.71     18.10 o
  -1   9   8     2308.15     2232.57     46.75 o
   0   9   8      346.09      403.52     17.68 o
   1   9   8     8457.21     8692.95    128.47 o
   2   9   8       72.60       90.52     13.32 o
   3   9   8     6203.08     6247.91    105.60 o
   4   9   8       12.58        8.87     12.02 o
   5   9   8     1812.41     1873.91     42.16 o
   6   9   8      853.99      830.95     30.06 o
   7   9   8      105.09      107.68     17.53 o
   8   9   8      406.15      425.60     25.33 o
   9   9   8     1833.47     1863.91     71.08 o
  10   9   8      671.92      732.20     34.55 o
  11   9   8      789.06      827.57     42.21 o
  12   9   8      309.46      297.32     32.53 o
  13   9   8     1397.71     1449.82     67.27 o
 -13  10   8      714.86      709.38     53.08 o
 -12  10   8       40.22       31.51     27.69 o
 -11  10   8      309.79      338.82     30.38 o
 -10  10   8        5.34       -6.62     20.22 o
  -9  10   8     3679.64     3641.72     78.17 o
  -8  10   8     1562.59     1558.16     45.95 o
  -7  10   8     2639.95     2703.34     61.05 o
  -6  10   8     2005.19     2051.01     49.69 o
  -5  10   8      148.90      165.07     18.50 o
  -4  10   8     3068.58     2981.07     66.33 o
  -3  10   8      707.70      714.70     26.94 o
  -2  10   8     7411.33     7204.31    109.76 o
  -1  10   8      572.82      528.15     20.58 o
   0  10   8     3647.12     3745.17     71.99 o
   1  10   8       53.81       39.80     11.06 o
   2  10   8     3059.22     3043.67     55.00 o
   3  10   8     1879.95     1793.43     39.10 o
   4  10   8     4266.01     4323.99     73.99 o
   5  10   8     1981.48     1916.51     46.87 o
   6  10   8     2134.29     2140.00     47.69 o
   7  10   8       21.31       13.17     15.60 o
   8  10   8      399.83      397.48     25.43 o
   9  10   8      478.73      473.10     28.66 o
  10  10   8     1149.07     1224.19     52.41 o
  11  10   8      454.88      444.26     38.72 o
  12  10   8      273.80      227.89     36.03 o
  13  10   8       81.03       81.05     33.58 o
 -13  11   8      287.21      242.05     43.82 o
 -12  11   8     2278.18     2305.53     66.20 o
 -11  11   8     1469.78     1376.26     50.21 o
 -10  11   8     1076.44     1144.34     45.89 o
  -9  11   8        9.69       28.91     19.83 o
  -8  11   8     1325.71     1392.89     44.15 o
  -7  11   8        9.56        9.15     16.80 o
  -6  11   8      424.24      407.20     24.99 o
  -5  11   8     1003.17      858.94     43.15 o
  -4  11   8     1252.63     1257.21     43.56 o
  -3  11   8      595.75      605.60     26.90 o
  -2  11   8     1076.41     1060.36     38.77 o
  -1  11   8      124.51       87.35     16.29 o
   0  11   8      180.41      206.63     24.22 o
   1  11   8       40.38       46.37     15.33 o
   2  11   8      563.46      661.37     29.31 o
   3  11   8       22.19       28.87     15.50 o
   4  11   8       18.13       18.41     15.34 o
   5  11   8      101.89       94.46     19.22 o
   6  11   8        5.37       -8.45     15.91 o
   7  11   8     1858.72     1845.31     52.11 o
   8  11   8      440.94      406.06     32.99 o
   9  11   8      102.76      134.35     24.16 o
  10  11   8       19.01       -9.94     24.48 o
  11  11   8      259.92      325.68     43.13 o
  12  11   8       11.80       23.74     29.97 o
 -12  12   8      452.83      487.52     42.41 o
 -11  12   8       72.72      101.16     30.00 o
 -10  12   8      636.58      684.23     43.52 o
  -9  12   8      182.07      210.06     30.16 o
  -8  12   8       56.89       33.31     22.72 o
  -7  12   8      191.00      176.13     26.37 o
  -6  12   8     2595.15     2388.68    117.81 o
  -5  12   8      192.73      233.02     26.47 o
  -4  12   8     1780.66     1836.34     53.54 o
  -3  12   8     2274.67     2245.71     53.70 o
  -2  12   8     1124.07     1155.49     36.17 o
  -1  12   8     1706.25     1856.64     89.65 o
   0  12   8     1493.09     1535.47     42.06 o
   1  12   8        0.64        6.42     14.93 o
   2  12   8       52.09       36.49     18.76 o
   3  12   8      484.33      479.41     31.69 o
   4  12   8      734.85      744.99     36.46 o
   5  12   8      527.41      430.73     34.38 o
   6  12   8     2476.32     2395.78     59.84 o
   7  12   8      163.28      147.77     22.97 o
   8  12   8      953.75     1005.20     43.45 o
   9  12   8       15.42       31.82     25.39 o
  10  12   8      176.12      186.88     31.95 o
  11  12   8      124.42       88.40     31.75 o
  12  12   8      585.54      728.19     52.05 o
 -12  13   8      474.23      330.82     41.59 o
 -11  13   8       34.75       22.14     29.01 o
 -10  13   8       81.76      100.10     28.96 o
  -9  13   8      142.57      141.09     28.37 o
  -8  13   8      752.49      699.16     41.50 o
  -7  13   8     1907.02     1857.57     70.12 o
  -6  13   8        8.81       21.21     16.68 o
  -5  13   8     2591.48     2595.23     68.82 o
  -4  13   8        6.72      -12.57     17.93 o
  -3  13   8     2685.15     2676.40     68.15 o
  -2  13   8      280.20      275.60     21.80 o
  -1  13   8     5224.72     5316.14     97.76 o
   0  13   8      164.82      188.10     25.37 o
   1  13   8     2973.19     3079.39     78.90 o
   2  13   8       14.82       12.59     15.77 o
   3  13   8     2278.15     2345.84     56.67 o
   4  13   8        0.43      -16.47     10.98 o
   5  13   8     3334.37     3464.72     75.45 o
   6  13   8      150.00      178.11     23.03 o
   7  13   8     4476.83     4599.31     95.30 o
   8  13   8      649.90      640.03     46.32 o
   9  13   8      559.93      547.68     41.24 o
  10  13   8      123.14      105.33     29.89 o
  11  13   8      107.40      176.84     34.87 o
 -11  14   8      251.00      294.62     42.01 o
 -10  14   8     1267.17     1484.49     96.56 o
  -9  14   8      895.20      886.78     48.79 o
  -8  14   8        3.84       15.42     24.31 o
  -7  14   8      421.72      445.78     40.12 o
  -6  14   8      273.38      210.00     27.66 o
  -5  14   8      512.41      540.35     39.30 o
  -4  14   8      146.15      122.14     23.45 o
  -3  14   8     1054.67     1037.95     43.65 o
  -2  14   8      786.87      821.52     33.27 o
  -1  14   8      143.19      128.80     19.13 o
   0  14   8     4130.02     4045.52     80.95 o
   1  14   8      209.86      177.46     20.08 o
   2  14   8      765.64      750.65     36.42 o
   3  14   8      149.71      150.50     22.41 o
   4  14   8      433.12      444.56     40.82 o
   5  14   8       89.14       91.72     21.15 o
   6  14   8       50.79       33.47     20.16 o
   7  14   8       64.51       60.83     22.08 o
   8  14   8       12.58      -12.17     20.99 o
   9  14   8      109.08       95.04     29.79 o
  10  14   8      115.97      143.75     37.22 o
  11  14   8      349.43      316.30     44.61 o
 -10  15   8     2150.45     2087.79     87.08 o
  -9  15   8        6.94       -8.48     30.99 o
  -8  15   8     3110.17     3063.71    101.36 o
  -7  15   8       12.63       21.31     28.08 o
  -6  15   8      852.25      807.87     53.28 o
  -5  15   8        1.89        9.27     26.45 o
  -4  15   8        4.45       39.97     21.15 o
  -3  15   8       15.23      -11.75     18.45 o
  -2  15   8        3.27      -15.35     16.38 o
  -1  15   8      146.18      131.79     20.31 o
   0  15   8       57.92       36.15     18.08 o
   1  15   8      703.03      682.75     33.01 o
   2  15   8      132.70      170.54     21.17 o
   3  15   8      942.84      929.67     38.00 o
   4  15   8        7.79       -8.29     19.08 o
   5  15   8        2.86      -27.14     19.34 o
   6  15   8      165.68      165.83     26.87 o
   7  15   8     1312.04     1273.33     52.70 o
   8  15   8      350.09      351.58     35.51 o
   9  15   8     1523.21     1568.65     71.94 o
  10  15   8      666.19      681.96     48.64 o
 -10  16   8      989.82     1021.61     69.13 o
  -9  16   8        3.46      -22.21     31.79 o
  -8  16   8       61.98       13.60     20.33 o
  -7  16   8       80.87        8.43     34.87 o
  -6  16   8      281.45      300.40     40.18 o
  -5  16   8      568.50      565.48     47.01 o
  -4  16   8      814.84      754.60     50.72 o
  -3  16   8      212.30      225.34     32.83 o
  -2  16   8      868.09     1001.66     59.98 o
  -1  16   8       31.32       22.66     24.50 o
   0  16   8     3026.72     3099.08    102.46 o
   1  16   8       72.91       97.43     23.96 o
   2  16   8     3559.57     3410.63     95.86 o
   3  16   8      207.35      287.19     55.43 o
   4  16   8     1616.92     1701.60     59.23 o
   5  16   8        4.10       13.71     23.41 o
   6  16   8      319.25      309.44     33.39 o
   7  16   8       95.64      123.38     29.67 o
   8  16   8      165.76      151.96     36.75 o
   9  16   8      213.15      161.35     40.09 o
  -9  17   8      329.40      263.40     43.69 o
  -8  17   8     2093.13     1902.13     83.10 o
  -7  17   8      113.41      142.49     36.03 o
  -6  17   8      131.51      123.67     35.24 o
  -5  17   8      271.29      283.54     54.25 o
  -4  17   8       40.89        6.03     27.83 o
  -3  17   8      781.69      817.89     53.12 o
  -2  17   8     1096.52     1018.03     57.10 o
  -1  17   8      187.36      186.65     38.70 o
   0  17   8      172.07      190.50     28.09 o
   1  17   8        9.40      -11.63     21.96 o
   2  17   8      171.49      190.97     27.32 o
   3  17   8     1488.88     1587.67     57.07 o
   4  17   8      293.38      257.70     32.11 o
   5  17   8     3426.58     3539.22    180.67 o
   6  17   8       73.05       73.32     34.81 o
   7  17   8      795.59      871.40     51.74 o
   8  17   8     1392.84     1310.29     73.17 o
  -8  18   8       18.86      -52.70     52.65 o
  -7  18   8      861.93      841.16     68.21 o
  -6  18   8      403.89      417.86     47.19 o
  -5  18   8      337.62      284.54     44.55 o
  -4  18   8      190.20      207.31     44.52 o
  -3  18   8     1646.48     1735.53     73.00 o
  -2  18   8      132.31      156.99     47.13 o
  -1  18   8      184.68      204.37     34.36 o
   0  18   8      123.59      103.14     27.17 o
   1  18   8      344.12      349.27     40.13 o
   2  18   8        1.97       -3.02     22.66 o
   3  18   8       35.25       58.24     25.70 o
   4  18   8       16.80       56.93     26.44 o
   5  18   8      158.70      210.46     32.90 o
   6  18   8       89.33      101.65     30.62 o
   7  18   8      135.52      127.03     38.59 o
  -7  19   8       70.35       70.33     37.06 o
  -6  19   8      148.43      157.95     45.91 o
  -5  19   8      307.19      320.48     44.40 o
  -4  19   8        9.73      -12.49     30.87 o
  -3  19   8      298.57      341.56     40.39 o
  -2  19   8      623.40      596.00     48.99 o
  -1  19   8      182.61      237.56     49.30 o
   0  19   8      174.87      196.80     30.72 o
   1  19   8      263.69      257.87     39.08 o
   2  19   8      102.92       92.48     28.11 o
   3  19   8     1543.85     1620.02     95.36 o
   4  19   8      560.23      553.25     48.42 o
   5  19   8     1284.39     1301.94     61.51 o
   6  19   8       37.29       45.97     29.55 o
  -5  20   8      236.00      225.08     63.82 o
  -4  20   8      249.74      250.18     40.87 o
  -3  20   8       72.69       88.03     34.94 o
  -2  20   8     1656.98     1470.75     69.63 o
  -1  20   8       45.25       51.79     32.50 o
   0  20   8     1025.15      994.82     53.52 o
   1  20   8      535.26      582.94     50.94 o
   2  20   8     1315.92     1497.98     69.92 o
   3  20   8       80.17       53.62     29.27 o
   4  20   8      412.82      439.04     40.79 o
   5  20   8      124.76       98.22     33.05 o
  -3  21   8      132.94      143.24     37.61 o
  -2  21   8      253.05      253.05     42.17 o
  -1  21   8       34.93      -17.13     31.26 o
   0  21   8        0.74       39.94     45.24 o
   1  21   8        0.17        5.76     28.22 o
   2  21   8      908.02      916.40     56.61 o
   3  21   8      186.15      156.47     33.61 o
 -13   0   9      391.98      428.11     56.58 o
 -11   0   9       19.24       27.87     34.46 o
  -9   0   9     7564.44     7628.10    272.80 o
  -7   0   9     7975.10     7853.11    220.76 o
  -5   0   9    11176.41    10952.27    221.73 o
  -3   0   9     4935.51     4735.03    103.08 o
  -1   0   9      143.95       38.78     16.10 o
   1   0   9      487.74      414.70     42.14 o
   3   0   9      665.43      523.63     28.36 o
   5   0   9    11290.69    10764.44    221.52 o
   7   0   9     6249.35     5923.14    136.39 o
   9   0   9       73.25       80.37     25.30 o
  11   0   9        0.93       -1.64     25.74 o
  13   0   9      568.94      609.92     51.02 o
 -14   1   9        0.38      -26.71     30.07 o
 -13   1   9     1745.84     1813.83     65.61 o
 -12   1   9      242.21      255.26     33.20 o
 -11   1   9     2986.59     2916.72     97.38 o
 -10   1   9      819.45      830.52     57.14 o
  -9   1   9      119.68       88.68     23.53 o
  -8   1   9     7828.60     7809.85    150.32 o
  -7   1   9     3477.80     3395.94     66.86 o
  -6   1   9     1657.68     1715.20     36.03 o
  -5   1   9     1698.16     1676.03     34.67 o
  -4   1   9      477.42      434.61     17.44 o
  -3   1   9     1095.69     1265.32     27.58 o
  -2   1   9     7939.48     7900.99    113.68 o
  -1   1   9      261.07      221.47     12.93 o
   0   1   9     1115.30      950.21     41.99 o
   1   1   9      194.84      181.38     19.44 o
   2   1   9      714.22      739.61     21.37 o
   3   1   9     1483.73     1259.66     32.92 o
   4   1   9     2038.98     1930.67     38.12 o
   5   1   9     7964.01     7445.36    128.91 o
   6   1   9      273.09      292.77     25.21 o
   7   1   9     1129.94     1039.61     34.86 o
   8   1   9      113.18      159.99     20.26 o
   9   1   9      410.97      388.68     38.09 o
  10   1   9      321.44      288.76     24.27 o
  11   1   9      584.41      585.34     32.02 o
  12   1   9       95.47      111.92     23.23 o
  13   1   9     3282.56     3531.05     77.88 o
  14   1   9      240.61      230.61     32.73 o
 -14   2   9      195.10      146.05     34.45 o
 -13   2   9       54.21      109.61     30.11 o
 -12   2   9     1276.69     1233.88     53.89 o
 -11   2   9      120.55      117.75     27.27 o
 -10   2   9      935.12      947.62     70.19 o
  -9   2   9      421.07      379.79     30.30 o
  -8   2   9      150.85      175.58     21.51 o
  -7   2   9     2113.34     2102.63     48.94 o
  -6   2   9      646.06      668.13     22.33 o
  -5   2   9     6214.75     6487.66     97.98 o
  -4   2   9      643.29      699.01     21.05 o
  -3   2   9     6198.72     6308.79     93.72 o
  -2   2   9     1096.72     1014.40     23.36 o
  -1   2   9      974.64     1152.42     23.92 o
   0   2   9        1.23       -1.54      6.94 o
   1   2   9       24.82       35.81      8.27 o
   2   2   9     1254.34     1337.72     28.53 o
   3   2   9       16.00       -6.12      8.32 o
   4   2   9       10.84        3.72      9.76 o
   5   2   9      117.30       76.88     12.64 o
   6   2   9     2921.54     2890.33     54.47 o
   7   2   9     2517.79     2420.56     50.20 o
   8   2   9     2116.84     2074.22     47.34 o
   9   2   9     1025.56     1080.03     40.57 o
  10   2   9     9152.11     9176.41    247.43 o
  11   2   9      322.78      325.75     34.53 o
  12   2   9     2544.48     2606.86     69.23 o
  13   2   9        1.53       -9.93     16.04 o
  14   2   9      344.92      357.02     40.70 o
 -14   3   9       68.87      105.38     37.46 o
 -13   3   9      703.99      766.49     47.11 o
 -12   3   9      565.49      517.89     39.38 o
 -11   3   9      873.67      854.84     45.48 o
 -10   3   9     4681.57     4759.79    106.39 o
  -9   3   9       50.36       20.35     24.54 o
  -8   3   9      385.80      323.92     23.67 o
  -7   3   9      294.28      286.39     21.08 o
  -6   3   9     1673.99     1767.82     42.82 o
  -5   3   9     3444.04     3579.46     59.92 o
  -4   3   9     3224.91     3135.17     53.13 o
  -3   3   9       16.46       20.61      9.07 o
  -2   3   9     7813.46     7938.66    114.81 o
  -1   3   9        5.98       -1.93      8.50 o
   0   3   9    10483.28    10202.94    177.34 o
   1   3   9      638.14      661.16     28.78 o
   2   3   9     3179.16     2827.25     56.91 o
   3   3   9      587.17      648.93     19.92 o
   4   3   9     3239.03     3173.91     54.96 o
   5   3   9      258.09      313.91     17.94 o
   6   3   9       39.89       20.67     13.12 o
   7   3   9        2.06       -2.38     13.86 o
   8   3   9     2973.41     2959.54     63.16 o
   9   3   9      159.28      171.22     19.78 o
  10   3   9       43.65       21.92     17.92 o
  11   3   9     1229.21     1195.94     52.60 o
  12   3   9      663.41      680.41     36.08 o
  13   3   9       47.69       38.41     25.83 o
  14   3   9       32.19       41.62     27.74 o
 -14   4   9      225.69      237.50     37.94 o
 -13   4   9       11.36       -3.65     27.92 o
 -12   4   9      957.35      945.78     60.97 o
 -11   4   9     1829.87     1943.55     62.46 o
 -10   4   9     2975.74     2945.20     77.07 o
  -9   4   9      782.13      683.54     31.88 o
  -8   4   9     2802.28     2760.83     60.87 o
  -7   4   9     2834.77     2680.38     57.99 o
  -6   4   9      695.74      661.90     27.58 o
  -5   4   9     3547.67     3356.96     57.22 o
  -4   4   9      404.77      436.86     17.76 o
  -3   4   9     6543.40     6371.26     95.28 o
  -2   4   9     3266.52     3474.76     56.56 o
  -1   4   9     9573.79     9900.97    153.64 o
   0   4   9      150.79      161.88     10.19 o
   1   4   9     1505.04     1425.26     28.80 o
   2   4   9     1126.12     1156.83     44.74 o
   3   4   9     5481.12     5659.30     87.05 o
   4   4   9      784.49      805.99     27.50 o
   5   4   9     1401.73     1430.42     39.12 o
   6   4   9     2518.50     2573.11     50.99 o
   7   4   9     1583.02     1525.37     38.93 o
   8   4   9     1682.24     1671.98     42.81 o
   9   4   9      481.18      480.56     26.72 o
  10   4   9     1311.61     1307.49     44.60 o
  11   4   9      516.03      514.01     30.87 o
  12   4   9     2250.57     2459.65     61.60 o
  13   4   9      231.04      190.63     33.72 o
  14   4   9      108.56       83.17     28.80 o
 -14   5   9      154.19      191.02     36.60 o
 -13   5   9     2541.40     2673.74     80.49 o
 -12   5   9      676.06      668.78     42.72 o
 -11   5   9     1979.46     1997.24     63.39 o
 -10   5   9      700.78      694.63     64.91 o
  -9   5   9     2571.04     2688.18     61.36 o
  -8   5   9      178.81      194.49     21.30 o
  -7   5   9     2862.51     2894.28     61.67 o
  -6   5   9       62.32       80.28     16.29 o
  -5   5   9     2189.44     2062.92     40.40 o
  -4   5   9        5.20       -0.35      9.73 o
  -3   5   9      765.50      689.50     29.98 o
  -2   5   9     1551.47     1552.11     39.79 o
  -1   5   9      357.33      471.09     18.69 o
   0   5   9      692.73      698.93     25.47 o
   1   5   9     1957.31     1964.53     36.72 o
   2   5   9      220.52      220.82     13.42 o
   3   5   9     1542.76     1399.54     36.26 o
   4   5   9     1449.34     1443.33     41.81 o
   5   5   9     3053.99     3173.80     57.67 o
   6   5   9      216.56      231.71     18.35 o
   7   5   9     1845.64     1873.57     43.82 o
   8   5   9      252.27      207.10     20.08 o
   9   5   9     1212.85     1276.63     38.90 o
  10   5   9      732.04      707.25     33.05 o
  11   5   9     2172.15     2210.02     73.17 o
  12   5   9      348.05      380.33     30.27 o
  13   5   9      433.84      436.53     36.60 o
 -14   6   9      327.24      341.93     40.34 o
 -13   6   9      291.86      315.29     37.49 o
 -12   6   9     1958.70     2002.93     67.68 o
 -11   6   9       37.69       20.21     24.13 o
 -10   6   9      601.25      549.10     32.05 o
  -9   6   9       38.45       33.06     18.78 o
  -8   6   9     1639.46     1573.59     50.00 o
  -7   6   9      169.20      139.75     22.43 o
  -6   6   9      375.84      369.46     25.47 o
  -5   6   9     7851.19     8061.10    149.07 o
  -4   6   9      331.73      331.10     23.07 o
  -3   6   9     3726.50     3769.68     67.97 o
  -2   6   9      116.41       94.50     12.62 o
  -1   6   9     6463.50     6802.28    111.25 o
   0   6   9      102.24      138.58     11.25 o
   1   6   9     1272.79     1198.54     29.48 o
   2   6   9        2.10       -1.32      6.83 o
   3   6   9     2022.03     1860.98     40.91 o
   4   6   9     1007.94     1059.43     28.75 o
   5   6   9     3805.90     3736.22     65.70 o
   6   6   9     1849.87     1958.22     43.64 o
   7   6   9     1218.66     1207.76     35.78 o
   8   6   9     1144.14     1155.66     36.63 o
   9   6   9      723.75      757.88     32.69 o
  10   6   9      126.91      138.97     21.48 o
  11   6   9      416.11      391.33     28.84 o
  12   6   9      739.29      665.99     39.71 o
  13   6   9        2.39       -0.02     25.14 o
 -14   7   9      208.38      193.04     35.75 o
 -13   7   9     1479.27     1568.93     75.95 o
 -12   7   9      366.22      461.41     45.76 o
 -11   7   9      360.21      358.68     40.92 o
 -10   7   9      181.29      154.49     21.66 o
  -9   7   9      458.32      412.50     29.53 o
  -8   7   9      851.04      811.35     34.42 o
  -7   7   9      444.17      440.16     26.28 o
  -6   7   9     1488.54     1504.22     41.20 o
  -5   7   9     2114.85     2111.85     59.16 o
  -4   7   9     5119.12     5287.16     83.67 o
  -3   7   9       43.51       36.11     11.12 o
  -2   7   9     5228.46     4918.53     84.39 o
  -1   7   9      153.14      175.96     14.89 o
   0   7   9    19353.21    19990.64    276.48 o
   1   7   9     1474.94     1412.32     35.11 o
   2   7   9     2965.41     3074.07     53.83 o
   3   7   9     1400.22     1340.61     33.86 o
   4   7   9     1296.05     1277.31     32.40 o
   5   7   9      689.78      695.56     26.41 o
   6   7   9      970.31     1058.87     37.80 o
   7   7   9       37.34        5.44     14.56 o
   8   7   9      384.92      362.45     23.89 o
   9   7   9      395.79      407.74     34.22 o
  10   7   9       93.42      139.24     21.75 o
  11   7   9      385.57      380.46     29.33 o
  12   7   9       31.66       74.35     26.12 o
  13   7   9      734.65      704.95     43.70 o
 -13   8   9        3.48        3.17     28.61 o
 -12   8   9      374.11      373.99     36.87 o
 -11   8   9        0.50      -11.67     37.69 o
 -10   8   9      615.02      593.09     33.99 o
  -9   8   9        2.69      -10.71     19.05 o
  -8   8   9     3248.94     3311.64     71.00 o
  -7   8   9        0.61        0.33     16.25 o
  -6   8   9      307.48      253.05     21.14 o
  -5   8   9      480.73      515.94     25.31 o
  -4   8   9      210.49      211.50     15.33 o
  -3   8   9      618.95      699.67     25.53 o
  -2   8   9       37.09       25.57     11.14 o
  -1   8   9     1020.72     1027.80     27.03 o
   0   8   9     1207.90     1351.85     30.98 o
   1   8   9        2.84       -7.34     11.48 o
   2   8   9      483.23      497.76     20.07 o
   3   8   9      224.93      200.35     15.91 o
   4   8   9       22.66       24.02     12.69 o
   5   8   9     1225.79     1340.42     41.64 o
   6   8   9      269.78      282.37     20.42 o
   7   8   9       69.87       54.34     16.42 o
   8   8   9     4766.70     4768.86     85.72 o
   9   8   9       20.61        8.72     17.46 o
  10   8   9     4694.87     4737.67     89.25 o
  11   8   9        3.76      -28.99     19.32 o
  12   8   9       38.97       20.47     24.87 o
  13   8   9     1095.30     1086.98     52.40 o
 -13   9   9      277.07      309.70     37.74 o
 -12   9   9      656.18      637.63     43.42 o
 -11   9   9      254.59      243.02     28.60 o
 -10   9   9      214.89      265.10     27.42 o
  -9   9   9     2075.89     2066.91     55.31 o
  -8   9   9     2036.74     2065.59     53.77 o
  -7   9   9      626.73      659.20     31.26 o
  -6   9   9      128.55      107.55     18.17 o
  -5   9   9        0.86       12.32     14.89 o
  -4   9   9      558.04      606.39     27.61 o
  -3   9   9       26.12       25.04     11.64 o
  -2   9   9       92.12      109.92     13.40 o
  -1   9   9      819.28      798.34     26.85 o
   0   9   9     8038.48     8115.07    121.25 o
   1   9   9      934.92      967.30     27.21 o
   2   9   9     5059.79     5101.80     89.91 o
   3   9   9        2.61       -9.49     11.22 o
   4   9   9      979.93     1092.40     35.01 o
   5   9   9       54.60       27.14     13.94 o
   6   9   9       27.94        2.53     13.89 o
   7   9   9     2720.61     2923.37     59.70 o
   8   9   9      786.88      819.23     34.38 o
   9   9   9     3644.98     3786.47     75.23 o
  10   9   9      457.13      535.11     31.30 o
  11   9   9      489.39      474.04     35.10 o
  12   9   9       30.12       -5.14     24.73 o
  13   9   9      103.62      123.11     36.04 o
 -13  10   9      736.06      801.42     50.80 o
 -12  10   9        1.81       20.50     28.13 o
 -11  10   9      435.78      512.97     39.76 o
 -10  10   9       46.89       45.99     22.43 o
  -9  10   9     1526.06     1731.51     51.07 o
  -8  10   9      884.52      933.93     38.54 o
  -7  10   9     2233.46     2309.30     55.88 o
  -6  10   9     2502.74     2534.27     57.45 o
  -5  10   9     3975.40     4133.32     79.49 o
  -4  10   9      380.05      388.90     24.75 o
  -3  10   9     4371.58     4228.07     71.45 o
  -2  10   9       14.62       35.76     12.14 o
  -1  10   9     2823.40     2737.00     55.67 o
   0  10   9      684.93      655.91     36.59 o
   1  10   9     5399.83     5441.57     97.26 o
   2  10   9       64.76       60.67     17.35 o
   3  10   9     1495.62     1426.83     40.17 o
   4  10   9       13.51       -2.04     12.71 o
   5  10   9     2487.76     2427.02     57.32 o
   6  10   9      602.86      612.15     31.57 o
   7  10   9      261.81      250.51     31.20 o
   8  10   9      212.95      284.73     27.01 o
   9  10   9      107.27      126.27     23.90 o
  10  10   9      128.18      132.43     25.85 o
  11  10   9       14.57       -4.25     31.72 o
  12  10   9      505.56      472.64     43.30 o
 -12  11   9      929.83      982.66     63.35 o
 -11  11   9      177.19      138.71     47.03 o
 -10  11   9       55.52       32.34     34.00 o
  -9  11   9     3415.59     3385.79     76.20 o
  -8  11   9       17.81        9.01     22.97 o
  -7  11   9     3054.90     3078.65     78.37 o
  -6  11   9     2003.28     1943.13     57.52 o
  -5  11   9        3.90      -25.34     16.89 o
  -4  11   9     2387.53     2299.80     61.18 o
  -3  11   9     2039.51     1896.78     63.48 o
  -2  11   9      175.15      165.75     18.27 o
  -1  11   9     2077.52     2144.87     56.30 o
   0  11   9      683.48      768.12     44.25 o
   1  11   9     6573.78     6870.50    119.42 o
   2  11   9      287.98      287.50     21.68 o
   3  11   9     2189.22     2101.80     51.75 o
   4  11   9       32.32       39.22     13.97 o
   5  11   9     1731.32     1695.44     59.60 o
   6  11   9     1034.82     1049.03     40.25 o
   7  11   9      301.13      315.34     26.83 o
   8  11   9      392.74      418.77     30.74 o
   9  11   9      815.57      828.56     41.33 o
  10  11   9       54.21       48.98     23.70 o
  11  11   9      397.66      384.31     39.15 o
  12  11   9      611.26      592.44     47.17 o
 -12  12   9      282.06      273.48     43.71 o
 -11  12   9       50.55       79.23     31.07 o
 -10  12   9      402.23      401.59     37.28 o
  -9  12   9      150.30      134.55     27.89 o
  -8  12   9      173.20      181.69     28.97 o
  -7  12   9     3372.98     3419.17    106.48 o
  -6  12   9      319.29      343.57     29.92 o
  -5  12   9      892.06      876.92     46.84 o
  -4  12   9      836.24      832.01     43.01 o
  -3  12   9      386.64      340.82     27.50 o
  -2  12   9      807.25      806.57     36.97 o
  -1  12   9      475.47      504.24     29.71 o
   0  12   9      190.76      229.43     27.48 o
   1  12   9       58.05       78.17     17.35 o
   2  12   9     1509.87     1552.79     43.33 o
   3  12   9      267.80      319.93     23.89 o
   4  12   9     1898.79     1871.82     54.86 o
   5  12   9     2122.45     2108.82     73.73 o
   6  12   9      164.15      211.24     24.00 o
   7  12   9     1148.28     1177.41     45.96 o
   8  12   9      860.69      854.22     41.01 o
   9  12   9      242.97      255.71     28.67 o
  10  12   9       41.81       58.30     28.11 o
  11  12   9      444.76      514.83     80.89 o
 -11  13   9        9.96       -4.07     28.96 o
 -10  13   9      620.99      664.44     75.89 o
  -9  13   9      235.67      158.19     30.30 o
  -8  13   9     1523.46     1551.76     57.54 o
  -7  13   9      510.39      521.59     36.89 o
  -6  13   9     1856.17     1976.85     69.25 o
  -5  13   9      118.68      122.85     23.81 o
  -4  13   9     4879.15     4922.48    106.94 o
  -3  13   9      429.23      350.89     28.22 o
  -2  13   9     2361.19     2273.31     54.03 o
  -1  13   9     3364.75     3183.11     87.18 o
   0  13   9      259.50      287.97     23.16 o
   1  13   9       65.36       99.74     21.79 o
   2  13   9      226.12      246.46     22.27 o
   3  13   9     1013.21      993.25     37.51 o
   4  13   9     2654.79     2567.06    153.46 o
   5  13   9     1828.88     1676.61     64.10 o
   6  13   9     6999.40     6924.88    127.99 o
   7  13   9      394.59      427.92     31.21 o
   8  13   9      424.02      494.62     40.10 o
   9  13   9      105.12       93.02     24.94 o
  10  13   9      125.26      134.43     31.78 o
  11  13   9       14.63       25.48     29.87 o
 -11  14   9      721.54      759.33     49.98 o
 -10  14   9     1466.44     1512.68     64.09 o
  -9  14   9      202.33      201.95     45.09 o
  -8  14   9      391.33      370.76     58.42 o
  -7  14   9       48.57       61.85     25.70 o
  -6  14   9      334.98      307.65     30.51 o
  -5  14   9        3.08      -26.28     20.19 o
  -4  14   9        2.46       10.89     20.27 o
  -3  14   9       59.40       54.61     20.39 o
  -2  14   9      147.19      167.15     20.03 o
  -1  14   9     2764.18     2642.99     67.52 o
   0  14   9       41.62       35.41     16.93 o
   1  14   9      486.49      559.51     39.95 o
   2  14   9     1849.02     1796.77     49.10 o
   3  14   9      109.92      163.50     21.94 o
   4  14   9     1854.81     1739.29     50.84 o
   5  14   9       16.77      -13.67     18.79 o
   6  14   9       37.84       31.78     20.54 o
   7  14   9      513.53      506.06     34.30 o
   8  14   9       20.74        3.12     22.27 o
   9  14   9       25.53       24.74     31.44 o
  10  14   9     1780.66     1988.98     73.77 o
 -10  15   9      204.82      202.49     53.00 o
  -9  15   9      903.50     1044.76     65.86 o
  -8  15   9      145.84      129.29     35.98 o
  -7  15   9     2661.58     2763.68     90.23 o
  -6  15   9        3.95        1.80     23.28 o
  -5  15   9     1790.94     1711.05     58.43 o
  -4  15   9       48.48       41.44     22.29 o
  -3  15   9      625.61      629.30     36.37 o
  -2  15   9        7.79        5.54     23.75 o
  -1  15   9     1443.06     1451.42     48.71 o
   0  15   9     1354.43     1392.51     44.00 o
   1  15   9       24.68       43.03     18.06 o
   2  15   9      204.58      171.84     24.51 o
   3  15   9      147.04      116.96     23.74 o
   4  15   9     1049.76     1015.21     46.31 o
   5  15   9      275.73      265.35     26.41 o
   6  15   9       16.46       15.71     22.57 o
   7  15   9      410.29      391.30     32.26 o
   8  15   9       12.91        2.02     23.13 o
   9  15   9     1116.09     1161.95     70.32 o
  10  15   9      321.10      362.02     48.76 o
  -9  16   9     1117.10     1050.44     88.10 o
  -8  16   9        0.23       18.46     30.96 o
  -7  16   9      937.25      987.82     61.05 o
  -6  16   9       77.29       28.60     30.13 o
  -5  16   9      333.95      300.88     38.87 o
  -4  16   9      263.28      265.70     37.32 o
  -3  16   9     1974.41     2048.17     80.89 o
  -2  16   9      108.34      154.47     30.99 o
  -1  16   9     4643.53     4538.80    120.34 o
   0  16   9       91.58      110.99     24.24 o
   1  16   9     1939.21     1977.43     72.70 o
   2  16   9      441.34      451.45     34.09 o
   3  16   9     2334.12     2276.17     73.34 o
   4  16   9      177.93      147.49     27.62 o
   5  16   9      524.48      529.50     39.44 o
   6  16   9       56.13       94.95     32.30 o
   7  16   9      308.65      294.58     40.65 o
   8  16   9       70.40       83.62     42.41 o
   9  16   9       38.11       39.31     35.99 o
  -8  17   9      173.57       98.06     32.59 o
  -7  17   9        4.98        7.88     32.25 o
  -6  17   9     1495.09     1428.84     74.32 o
  -5  17   9      100.18      122.03     34.31 o
  -4  17   9       71.21       61.97     30.85 o
  -3  17   9      162.62      120.18     42.49 o
  -2  17   9      520.92      552.15     45.30 o
  -1  17   9      118.12      147.66     30.81 o
   0  17   9      258.95      257.01     38.59 o
   1  17   9       26.70       39.92     28.07 o
   2  17   9      313.59      348.38     32.97 o
   3  17   9       26.07       51.82     24.08 o
   4  17   9      291.43      268.54     37.81 o
   5  17   9       45.20       69.61     27.62 o
   6  17   9     1149.49     1209.57     67.61 o
   7  17   9      280.78      250.60     35.79 o
   8  17   9      752.98      686.17     57.24 o
  -7  18   9        3.17      -12.51     33.82 o
  -6  18   9      422.15      403.81     46.98 o
  -5  18   9       76.05       41.07     31.12 o
  -4  18   9        1.68      -18.99     49.71 o
  -3  18   9        6.75       10.23     28.23 o
  -2  18   9      337.90      303.13     38.26 o
  -1  18   9     1060.75     1039.77     59.42 o
   0  18   9      211.63      227.13     30.20 o
   1  18   9        0.95      -39.38     26.26 o
   2  18   9      386.65      420.12     36.54 o
   3  18   9      134.81      120.22     28.40 o
   4  18   9      274.15      269.30     34.07 o
   5  18   9       34.68       40.44     27.42 o
   6  18   9      586.77      500.00     51.97 o
   7  18   9      246.52      266.64     37.53 o
  -6  19   9      228.82      229.71     43.08 o
  -5  19   9       23.81       36.25     32.45 o
  -4  19   9     2053.88     2062.36     83.57 o
  -3  19   9       25.74       46.04     32.10 o
  -2  19   9     1486.34     1628.87     73.01 o
  -1  19   9      170.97      154.28     33.82 o
   0  19   9      345.53      398.72     37.43 o
   1  19   9       46.10       22.02     30.26 o
   2  19   9     1560.09     1542.91     71.16 o
   3  19   9      191.43      193.21     36.47 o
   4  19   9      876.38      978.98     53.67 o
   5  19   9        0.94       14.15     28.02 o
   6  19   9      673.12      780.21     51.25 o
  -4  20   9       11.31       39.90     34.23 o
  -3  20   9      905.16      910.15     74.05 o
  -2  20   9      186.69      207.39     39.35 o
  -1  20   9      506.31      597.24     50.69 o
   0  20   9       96.52       29.31     74.69 o
   1  20   9     2480.74     2594.76     79.73 o
   2  20   9       58.67       83.08     30.34 o
   3  20   9      325.78      330.64     38.14 o
   4  20   9      175.22      162.70     33.53 o
  -1  21   9       16.60      -10.03     30.46 o
   0  21   9       71.74      106.33     49.09 o
   1  21   9        9.18       22.79     28.60 o
 -14   0  10     1059.08     1255.76     88.47 o
 -12   0  10       39.83      -10.78     61.22 o
 -10   0  10     4204.27     3987.02    138.37 o
  -8   0  10     3232.84     3449.52    114.92 o
  -6   0  10    11085.50    10878.64    223.22 o
  -4   0  10    17508.01    17070.17    335.81 o
  -2   0  10    14899.44    14974.13    294.13 o
   0   0  10     3963.81     3565.65    113.61 o
   2   0  10      430.02      368.34     31.56 o
   4   0  10     3650.16     3567.28    102.39 o
   6   0  10      139.29      121.48     21.73 o
   8   0  10     1578.78     1627.50     58.91 o
  10   0  10        5.28       33.17     25.23 o
  12   0  10     1256.33     1330.99     74.57 o
  14   0  10     1242.06     1318.00    179.37 o
 -14   1  10     1835.39     1949.17     73.35 o
 -13   1  10      480.42      483.98     41.70 o
 -12   1  10     3014.97     3102.54     85.70 o
 -11   1  10      754.36      759.06     44.57 o
 -10   1  10      108.05       90.51     29.82 o
  -9   1  10     1879.41     1860.26     57.05 o
  -8   1  10     1433.09     1495.42     56.80 o
  -7   1  10      453.81      459.88     24.53 o
  -6   1  10      761.37      776.02     25.14 o
  -5   1  10      115.15      111.66     13.22 o
  -4   1  10      543.93      564.80     20.50 o
  -3   1  10      994.64      936.64     23.95 o
  -2   1  10     1488.84     1466.94     29.57 o
  -1   1  10      405.72      340.65     15.44 o
   0   1  10      614.81      598.59     26.89 o
   1   1  10      577.14      552.55     33.68 o
   2   1  10     7284.54     7108.11    149.75 o
   3   1  10     1679.99     1604.72     37.00 o
   4   1  10     9115.65     9036.00    132.66 o
   5   1  10        1.75        2.16     11.64 o
   6   1  10     1827.99     1864.80     59.29 o
   7   1  10     1997.17     1946.07     48.60 o
   8   1  10      971.79      941.92     36.81 o
   9   1  10       26.36       14.13     13.57 o
  10   1  10      372.89      333.07     30.10 o
  11   1  10      416.73      366.85     27.61 o
  12   1  10     1310.78     1338.92     54.07 o
  13   1  10       79.74       98.70     27.16 o
  14   1  10      263.34      243.47     53.00 o
 -14   2  10      224.33      240.13     37.97 o
 -13   2  10      242.21      264.86     36.15 o
 -12   2  10      275.36      264.81     34.55 o
 -11   2  10     1555.34     1638.43     66.65 o
 -10   2  10       44.66       62.12     24.35 o
  -9   2  10      127.36      170.21     40.97 o
  -8   2  10    11047.91    11160.02    181.92 o
  -7   2  10      597.64      552.71     26.79 o
  -6   2  10     1565.14     1654.80     36.29 o
  -5   2  10      776.73      798.62     24.17 o
  -4   2  10     6413.10     6540.21     98.61 o
  -3   2  10      176.57      163.18     12.67 o
  -2   2  10      299.33      281.53     13.61 o
  -1   2  10      756.39      702.27     22.67 o
   0   2  10      349.25      445.16     17.14 o
   1   2  10     1402.87     1403.91     31.58 o
   2   2  10       14.36       25.69     11.48 o
   3   2  10       93.15      121.12     11.09 o
   4   2  10     1153.96     1233.74     29.48 o
   5   2  10      233.86      230.56     16.61 o
   6   2  10      803.35      840.66     37.67 o
   7   2  10     2634.27     2508.90     52.27 o
   8   2  10        1.87        7.60     14.88 o
   9   2  10     5421.29     5507.46     95.71 o
  10   2  10       22.50        7.96     17.45 o
  11   2  10     2349.52     2313.10     92.33 o
  12   2  10      124.89       97.43     22.02 o
  13   2  10     1915.91     2013.15     70.70 o
 -14   3  10      513.54      544.95     53.05 o
 -13   3  10     2135.88     2084.67     70.56 o
 -12   3  10      696.87      683.17     43.76 o
 -11   3  10     2606.89     2700.75     76.37 o
 -10   3  10       80.82       91.44     25.16 o
  -9   3  10     2872.21     2928.59     74.35 o
  -8   3  10        0.21      -15.93     16.58 o
  -7   3  10     1240.33     1323.41     38.95 o
  -6   3  10      855.45      943.31     31.76 o
  -5   3  10     3396.45     3526.88     60.05 o
  -4   3  10      363.79      336.90     16.96 o
  -3   3  10     3057.93     3030.08     51.79 o
  -2   3  10      283.03      298.25     14.32 o
  -1   3  10    19584.16    19653.86    270.28 o
   0   3  10      541.58      624.55     22.74 o
   1   3  10    15278.90    15003.28    230.70 o
   2   3  10      151.46      133.34     15.56 o
   3   3  10     3347.72     3235.18     55.09 o
   4   3  10      533.64      560.28     20.99 o
   5   3  10      236.37      273.56     17.66 o
   6   3  10      380.40      304.87     19.64 o
   7   3  10       50.00       29.32     15.36 o
   8   3  10     2234.75     2283.25     50.91 o
   9   3  10      204.35      175.84     20.74 o
  10   3  10      408.62      370.15     26.51 o
  11   3  10       31.98       35.82     20.12 o
  12   3  10      213.21      222.68     26.49 o
  13   3  10      113.32       97.59     27.06 o
 -14   4  10       94.02      171.60     36.00 o
 -13   4  10       21.44       -8.01     28.55 o
 -12   4  10      192.53      199.55     31.65 o
 -11   4  10      749.71      791.48     44.63 o
 -10   4  10      629.90      636.85     38.90 o
  -9   4  10      200.33      228.01     27.28 o
  -8   4  10     6580.02     6554.87    116.37 o
  -7   4  10       46.29       26.37     17.33 o
  -6   4  10     2546.52     2614.48     56.09 o
  -5   4  10      489.67      512.18     20.55 o
  -4   4  10     1360.37     1309.25     30.43 o
  -3   4  10      511.93      414.06     17.49 o
  -2   4  10       35.26       10.37      9.34 o
  -1   4  10     5552.19     5671.19     86.08 o
   0   4  10     2336.15     2113.70     52.89 o
   1   4  10      226.31      282.46     13.19 o
   2   4  10      247.65      261.21     23.09 o
   3   4  10      447.74      487.03     19.98 o
   4   4  10      281.05      337.27     17.61 o
   5   4  10     1346.60     1342.15     36.47 o
   6   4  10      915.80      849.18     28.91 o
   7   4  10      860.66      841.84     30.66 o
   8   4  10        7.11       40.71     16.36 o
   9   4  10     5047.05     5000.39     89.40 o
  10   4  10      341.69      335.53     25.96 o
  11   4  10      507.13      460.18     30.45 o
  12   4  10        0.92       33.38     22.15 o
  13   4  10       10.94       14.01     25.68 o
 -14   5  10     1870.77     2070.57     75.89 o
 -13   5  10      735.37      772.44     61.77 o
 -12   5  10      807.66      828.94     47.77 o
 -11   5  10      116.40      121.78     28.48 o
 -10   5  10     1161.73     1199.04     49.70 o
  -9   5  10       89.48       46.97     19.69 o
  -8   5  10      124.18      147.32     20.90 o
  -7   5  10     2168.36     2163.24     52.06 o
  -6   5  10      477.88      478.64     25.07 o
  -5   5  10      264.64      283.99     19.91 o
  -4   5  10       71.27       86.70     12.74 o
  -3   5  10      640.32      673.67     22.17 o
  -2   5  10       26.30       40.23     10.34 o
  -1   5  10      401.50      407.24     25.70 o
   0   5  10     5803.54     5915.57     89.68 o
   1   5  10     1616.19     1707.07     34.18 o
   2   5  10     4245.58     4540.67     72.64 o
   3   5  10     1568.69     1650.74     37.76 o
   4   5  10     2445.39     2307.30     45.42 o
   5   5  10      642.85      596.02     24.48 o
   6   5  10     3209.17     3250.31     61.20 o
   7   5  10      992.71      867.58     32.09 o
   8   5  10      769.09      793.52     44.58 o
   9   5  10      241.71      208.99     22.72 o
  10   5  10      585.65      613.27     32.05 o
  11   5  10     1950.79     2034.66     54.52 o
  12   5  10     1841.09     1734.95     56.35 o
  13   5  10       45.68       51.40     29.57 o
 -14   6  10      259.42      286.83     40.90 o
 -13   6  10      202.55      220.04     36.22 o
 -12   6  10       36.16       20.55     27.08 o
 -11   6  10      529.39      487.56     42.07 o
 -10   6  10      863.77      784.34     42.33 o
  -9   6  10      696.29      664.20     33.27 o
  -8   6  10     4755.64     4729.59     91.17 o
  -7   6  10     4948.30     4971.90     92.79 o
  -6   6  10     5666.14     5297.03    142.50 o
  -5   6  10      431.34      454.75     26.39 o
  -4   6  10     4012.70     4048.00     73.40 o
  -3   6  10      303.02      301.06     24.38 o
  -2   6  10     5060.62     5045.77     86.74 o
  -1   6  10      172.27      145.08     17.11 o
   0   6  10     3636.97     3685.93     74.92 o
   1   6  10      731.33      589.25     38.01 o
   2   6  10     1867.90     1972.03     39.13 o
   3   6  10      262.38      297.09     18.63 o
   4   6  10     4495.62     4418.96     74.24 o
   5   6  10       35.46       23.23     13.38 o
   6   6  10      311.87      282.04     20.32 o
   7   6  10       76.66       72.68     16.84 o
   8   6  10     1030.90      964.74     35.28 o
   9   6  10      101.47       81.97     18.90 o
  10   6  10      179.19      112.80     21.51 o
  11   6  10      860.66      899.45     39.54 o
  12   6  10     1256.01     1281.79     51.62 o
  13   6  10     1162.28     1188.76     59.45 o
 -13   7  10        6.32      -49.01     32.67 o
 -12   7  10        9.77       29.71     28.65 o
 -11   7  10      423.40      359.73     38.77 o
 -10   7  10      293.58      308.25     30.89 o
  -9   7  10     2496.15     2491.01     76.79 o
  -8   7  10        0.40       -4.30     18.18 o
  -7   7  10      332.56      261.30     30.03 o
  -6   7  10     4911.98     4835.87    100.51 o
  -5   7  10     1811.58     1757.82     68.82 o
  -4   7  10      170.79      202.66     15.71 o
  -3   7  10     3546.29     3576.28     61.27 o
  -2   7  10     1333.31     1318.57     33.51 o
  -1   7  10     4574.79     4562.60     73.77 o
   0   7  10      498.74      574.06     20.85 o
   1   7  10     1606.85     1638.54     52.66 o
   2   7  10     3314.18     3310.27     62.68 o
   3   7  10      499.72      537.88     23.38 o
   4   7  10     1668.66     1645.90     37.91 o
   5   7  10     1784.59     1906.82     42.89 o
   6   7  10     1560.57     1403.38     37.66 o
   7   7  10       36.86       40.95     16.03 o
   8   7  10      401.38      394.72     24.92 o
   9   7  10        0.10      -17.60     17.10 o
  10   7  10      296.98      264.13     25.62 o
  11   7  10       14.12       15.93     20.70 o
  12   7  10       38.70       38.36     27.35 o
  13   7  10        4.51       62.16     30.71 o
 -13   8  10      669.46      682.63     82.52 o
 -12   8  10      260.76      243.77     43.56 o
 -11   8  10       50.85       76.37     27.02 o
 -10   8  10      448.48      447.71     31.76 o
  -9   8  10      355.95      355.00     27.79 o
  -8   8  10      510.25      457.30     29.08 o
  -7   8  10     1936.17     2023.49     51.94 o
  -6   8  10     2387.17     2404.27     55.27 o
  -5   8  10       46.76       46.39     15.84 o
  -4   8  10        1.87       -2.30     13.21 o
  -3   8  10     3914.40     3637.77     87.15 o
  -2   8  10     2853.45     2735.65     50.80 o
  -1   8  10      623.27      528.56     28.83 o
   0   8  10     6016.16     5984.75     93.16 o
   1   8  10     5251.17     5540.23     96.78 o
   2   8  10       55.24       30.59     11.59 o
   3   8  10      649.43      679.59     24.77 o
   4   8  10      137.74       90.23     14.71 o
   5   8  10      525.65      557.25     25.19 o
   6   8  10      137.29      162.40     17.95 o
   7   8  10     1858.43     2041.34     48.35 o
   8   8  10        3.71      -21.41     16.17 o
   9   8  10     4058.14     4048.46     78.54 o
  10   8  10       63.89       61.62     21.04 o
  11   8  10     1303.94     1406.49     51.41 o
  12   8  10       86.54       77.07     29.18 o
 -13   9  10     1124.44     1158.80     67.95 o
 -12   9  10      914.50      933.55     52.13 o
 -11   9  10     2862.87     2937.71     82.28 o
 -10   9  10      778.97      877.96     40.76 o
  -9   9  10     4710.29     4792.86     95.83 o
  -8   9  10     1182.47     1162.95     42.63 o
  -7   9  10     1545.72     1642.40     46.32 o
  -6   9  10      989.00     1042.21     47.43 o
  -5   9  10     1566.77     1538.81     42.69 o
  -4   9  10       86.44      133.44     17.76 o
  -3   9  10      315.14      285.50     19.38 o
  -2   9  10       63.32       60.48     13.17 o
  -1   9  10     5183.37     5131.51     82.64 o
   0   9  10     3689.76     3752.30     64.45 o
   1   9  10     1643.58     1596.26     40.14 o
   2   9  10      193.41      192.07     15.59 o
   3   9  10     1882.97     1926.02     41.93 o
   4   9  10      401.08      386.78     21.02 o
   5   9  10      142.30      117.36     16.45 o
   6   9  10       34.54       15.79     15.29 o
   7   9  10      177.08      139.91     19.04 o
   8   9  10     2841.31     2714.60     59.60 o
   9   9  10       35.12       74.30     20.60 o
  10   9  10     1298.50     1432.95     60.57 o
  11   9  10      189.11      260.99     30.43 o
  12   9  10      311.37      307.60     69.16 o
 -12  10  10      487.16      529.19     51.44 o
 -11  10  10        3.83        4.01     23.71 o
 -10  10  10     1604.34     1613.52     51.98 o
  -9  10  10     1265.86     1263.31     45.33 o
  -8  10  10     1610.22     1602.77     48.52 o
  -7  10  10      935.36      964.98     38.25 o
  -6  10  10      368.95      341.79     24.85 o
  -5  10  10     1812.12     1823.32     59.89 o
  -4  10  10     6759.51     6762.66    129.87 o
  -3  10  10      157.12      110.20     15.19 o
  -2  10  10     3879.07     3890.32     67.60 o
  -1  10  10      330.03      271.98     20.58 o
   0  10  10     3015.30     3157.58     64.87 o
   1  10  10        8.32        2.56     17.02 o
   2  10  10      239.86      241.58     22.67 o
   3  10  10      380.75      373.60     25.19 o
   4  10  10        6.07       -2.60     12.19 o
   5  10  10     1785.60     1680.87     47.21 o
   6  10  10      456.33      492.78     29.66 o
   7  10  10      179.01      213.73     24.26 o
   8  10  10      216.54      220.54     25.90 o
   9  10  10      695.87      682.03     38.27 o
  10  10  10       32.91      108.08     27.93 o
  11  10  10     1990.84     2199.56     98.55 o
  12  10  10      254.93      244.32     42.40 o
 -12  11  10      437.07      405.33     47.55 o
 -11  11  10        0.90      -11.77     27.34 o
 -10  11  10      319.51      256.97     33.65 o
  -9  11  10       77.32       58.34     25.69 o
  -8  11  10      111.77       84.02     25.44 o
  -7  11  10        7.85       19.59     22.24 o
  -6  11  10      889.78      874.57     42.01 o
  -5  11  10      126.12       97.89     26.97 o
  -4  11  10      345.01      300.24     25.60 o
  -3  11  10     3845.77     3914.95     77.18 o
  -2  11  10       88.27      106.29     20.44 o
  -1  11  10     1146.98     1144.50     36.18 o
   0  11  10      773.90      850.73     32.28 o
   1  11  10      951.38      954.38     39.13 o
   2  11  10     1961.98     1962.47     54.47 o
   3  11  10       94.79       81.31     17.66 o
   4  11  10     6935.39     6692.09    132.92 o
   5  11  10       17.02       40.59     17.98 o
   6  11  10     2494.32     2537.16     62.59 o
   7  11  10       77.58       97.38     21.95 o
   8  11  10      994.30     1066.38     45.35 o
   9  11  10       82.10       45.08     22.99 o
  10  11  10     1325.90     1490.69     61.82 o
  11  11  10       69.59       73.09     34.82 o
 -11  12  10      196.25      187.66     36.01 o
 -10  12  10      647.27      644.49     44.19 o
  -9  12  10      319.17      317.41     34.83 o
  -8  12  10      801.85      789.27     44.40 o
  -7  12  10        2.85       11.97     22.53 o
  -6  12  10     5360.35     5329.59    115.76 o
  -5  12  10        7.42       15.70     14.71 o
  -4  12  10     3449.93     3312.86     80.26 o
  -3  12  10     2587.38     2520.60     66.05 o
  -2  12  10      757.37      704.97     31.54 o
  -1  12  10        2.07       25.01     15.10 o
   0  12  10     1560.20     1549.62     43.44 o
   1  12  10     3022.63     3029.81     74.10 o
   2  12  10      519.44      528.07     29.39 o
   3  12  10     1581.62     1702.54     46.62 o
   4  12  10     1292.66     1209.27     41.06 o
   5  12  10     2234.98     2259.29     57.64 o
   6  12  10     1571.41     1545.92     51.21 o
   7  12  10      621.22      661.29     36.72 o
   8  12  10     1302.67     1332.08     50.00 o
   9  12  10      289.51      240.73     29.14 o
  10  12  10      886.05      961.81     74.51 o
  11  12  10      148.87      120.90     38.90 o
 -11  13  10      743.60      825.51     51.45 o
 -10  13  10      414.02      486.79     51.59 o
  -9  13  10      471.06      516.07     40.87 o
  -8  13  10      302.20      261.04     31.68 o
  -7  13  10     1876.68     1895.21     61.79 o
  -6  13  10      539.04      455.48     34.55 o
  -5  13  10     2263.20     2187.21     93.70 o
  -4  13  10       55.11       67.87     21.75 o
  -3  13  10     1108.99     1119.03     59.01 o
  -2  13  10       15.05       -2.01     15.38 o
  -1  13  10     2330.91     2419.18     63.40 o
   0  13  10        0.11       -4.88     16.18 o
   1  13  10       82.35       57.89     20.83 o
   2  13  10      340.92      310.62     23.95 o
   3  13  10        8.29        4.03     16.38 o
   4  13  10      631.98      596.62     32.82 o
   5  13  10      508.29      545.68     32.18 o
   6  13  10        0.43        7.44     19.63 o
   7  13  10     1355.25     1299.40     49.26 o
   8  13  10      609.12      629.12     37.85 o
   9  13  10        6.10        6.67     26.61 o
  10  13  10        0.03      -23.38     31.63 o
 -10  14  10     1816.62     1776.68     66.83 o
  -9  14  10       74.76       50.25     29.06 o
  -8  14  10      378.40      361.94     35.83 o
  -7  14  10      102.94      106.71     27.99 o
  -6  14  10      859.96      811.62     49.80 o
  -5  14  10      512.64      455.74     34.99 o
  -4  14  10      241.33      254.20     28.39 o
  -3  14  10      678.66      694.62     38.27 o
  -2  14  10      879.17      906.61     55.81 o
  -1  14  10      338.74      358.91     29.09 o
   0  14  10      326.44      348.60     47.92 o
   1  14  10      317.08      294.07     34.41 o
   2  14  10     1601.45     1640.11     47.53 o
   3  14  10     1252.80     1217.75     42.68 o
   4  14  10      163.89      112.72     22.02 o
   5  14  10      869.82      846.22     65.47 o
   6  14  10       37.86       49.96     22.73 o
   7  14  10     3066.80     2940.97     78.75 o
   8  14  10      316.04      316.11     35.05 o
   9  14  10      170.50      226.44     34.41 o
  10  14  10        6.66       13.71     34.41 o
 -10  15  10      310.06      253.63     56.76 o
  -9  15  10      225.41      201.98     51.12 o
  -8  15  10      290.10      302.83     35.47 o
  -7  15  10      196.76      118.65     26.76 o
  -6  15  10      613.32      604.80     40.95 o
  -5  15  10      463.55      478.45     36.95 o
  -4  15  10      212.60      163.60     27.24 o
  -3  15  10       45.75       32.96     21.73 o
  -2  15  10      377.22      442.07     32.22 o
  -1  15  10     3428.61     3374.41    107.33 o
   0  15  10      799.33      876.34     37.17 o
   1  15  10      428.23      417.94     56.47 o
   2  15  10     1398.27     1394.90     49.74 o
   3  15  10      505.39      503.69     32.29 o
   4  15  10     1192.90     1089.85     43.63 o
   5  15  10       17.18       -0.64     15.36 o
   6  15  10     1662.59     1752.96     55.17 o
   7  15  10      331.21      391.82     33.20 o
   8  15  10     1440.31     1497.36     62.31 o
   9  15  10       69.41       69.99     36.36 o
  -9  16  10      393.07      399.08     50.43 o
  -8  16  10     1338.85     1277.63     71.97 o
  -7  16  10        0.02       33.71     29.54 o
  -6  16  10     1654.12     1628.74     72.61 o
  -5  16  10     2194.73     2290.41    100.25 o
  -4  16  10      107.25      108.03     31.90 o
  -3  16  10     1562.59     1617.21     68.28 o
  -2  16  10     2760.08     2755.97    114.69 o
  -1  16  10        2.35       -8.55     21.07 o
   0  16  10     1395.03     1383.82     67.41 o
   1  16  10       24.36       20.27     27.57 o
   2  16  10     1365.66     1368.16     53.01 o
   3  16  10     2527.43     2417.61     81.48 o
   4  16  10      561.13      531.71     44.44 o
   5  16  10       68.24       75.98     30.86 o
   6  16  10       19.95       51.09     31.19 o
   7  16  10       35.30       44.79     41.22 o
   8  16  10        0.36       35.62     41.65 o
  -8  17  10       64.81       59.96     41.81 o
  -7  17  10     2095.64     2182.65     93.32 o
  -6  17  10        0.24      -14.39     30.83 o
  -5  17  10     2976.72     3073.95    102.50 o
  -4  17  10     1081.14     1001.50     88.57 o
  -3  17  10      206.87      202.97     34.95 o
  -2  17  10       10.31       32.86     27.59 o
  -1  17  10       24.04       37.16     27.58 o
   0  17  10      151.67      120.83     26.40 o
   1  17  10      246.35      258.32     36.24 o
   2  17  10       45.19       27.63     23.11 o
   3  17  10      145.57      193.43     30.62 o
   4  17  10       38.59       18.64     24.57 o
   5  17  10      250.73      250.42     32.98 o
   6  17  10      687.82      735.83     47.83 o
   7  17  10      473.86      431.08     48.61 o
  -7  18  10        9.24        2.99     34.07 o
  -6  18  10       93.84       69.34     57.65 o
  -5  18  10       62.64      101.12     35.97 o
  -4  18  10      997.29      966.90     61.51 o
  -3  18  10       53.23       33.22     29.62 o
  -2  18  10      249.31      273.39     50.72 o
  -1  18  10      872.15      828.47     53.84 o
   0  18  10       16.21        2.10     28.44 o
   1  18  10      116.48      170.38     34.59 o
   2  18  10      578.45      554.09     41.32 o
   3  18  10     1340.67     1399.00     59.39 o
   4  18  10      181.47      169.98     31.51 o
   5  18  10     1554.02     1589.11     85.04 o
   6  18  10       91.08      121.21     37.92 o
  -5  19  10      505.53      581.92     54.67 o
  -4  19  10       49.13       57.87     37.12 o
  -3  19  10      298.59      260.51     41.36 o
  -2  19  10     2699.69     2595.07     91.69 o
  -1  19  10       11.56       13.82     30.57 o
   0  19  10        8.63       24.21     39.55 o
   1  19  10      192.13      149.93     30.73 o
   2  19  10       76.51       50.43     27.89 o
   3  19  10     1182.82     1231.16     69.48 o
   4  19  10      115.88       92.89     30.80 o
   5  19  10     1121.69     1026.09     65.75 o
  -3  20  10      193.51      152.13     39.13 o
  -2  20  10      593.50      602.33     53.08 o
  -1  20  10       18.01       24.59     32.33 o
   0  20  10     2243.06     2150.70    158.75 o
   1  20  10      170.19      190.33     32.20 o
   2  20  10     1293.39     1275.56     61.08 o
   3  20  10       78.72       71.79     30.51 o
 -13   0  11      166.98      120.78     47.16 o
 -11   0  11      357.18      299.13     47.21 o
  -9   0  11      731.55      768.89     57.13 o
  -7   0  11    21791.02    20806.82    507.28 o
  -5   0  11    12469.55    12067.73    245.02 o
  -3   0  11     1184.25      962.03     35.87 o
  -1   0  11       37.91       46.92     20.71 o
   1   0  11      401.60      440.91     55.98 o
   3   0  11      687.98      632.05     65.35 o
   5   0  11      309.01      285.83     24.57 o
   7   0  11      895.27      810.22     65.82 o
   9   0  11        1.82       23.99     35.93 o
  11   0  11     3232.23     3567.15    159.24 o
  13   0  11     4772.00     5389.53    245.16 o
 -14   1  11      375.06      382.47     42.21 o
 -13   1  11      220.61      191.73     34.59 o
 -12   1  11      266.94      289.35     41.07 o
 -11   1  11      567.06      536.02     39.02 o
 -10   1  11     2487.57     2488.21     70.77 o
  -9   1  11       33.94       43.80     22.76 o
  -8   1  11      966.11     1060.40     50.79 o
  -7   1  11       43.68       58.57     17.13 o
  -6   1  11      237.53      242.76     17.45 o
  -5   1  11     1518.78     1523.01     34.81 o
  -4   1  11     1253.49     1187.87     29.44 o
  -3   1  11       87.65      115.42     12.70 o
  -2   1  11     1206.10     1144.00     25.84 o
  -1   1  11       12.08       12.83     13.57 o
   0   1  11      637.02      508.54     31.46 o
   1   1  11     3037.10     2907.81    106.93 o
   2   1  11     1849.27     1604.18    111.85 o
   3   1  11     6579.12     6427.76    108.73 o
   4   1  11       38.17       40.95     11.25 o
   5   1  11     4335.74     4060.77     69.06 o
   6   1  11        0.69       -3.67     13.17 o
   7   1  11     2244.17     1979.91     92.67 o
   8   1  11      238.56      280.76     23.76 o
   9   1  11      567.06      596.95     36.92 o
  10   1  11      121.82       82.40     29.41 o
  11   1  11      466.66      433.08     46.74 o
  12   1  11      296.78      267.21     34.46 o
  13   1  11      385.17      451.60     43.06 o
 -14   2  11       30.09        7.50     32.87 o
 -13   2  11        2.61       12.94     29.14 o
 -12   2  11      154.18      161.00     41.19 o
 -11   2  11      291.47      243.27     31.91 o
 -10   2  11     1176.11     1105.29     49.84 o
  -9   2  11       42.88       53.27     27.40 o
  -8   2  11      153.39      166.50     26.53 o
  -7   2  11     5647.88     5555.90    100.16 o
  -6   2  11      555.84      531.29     34.47 o
  -5   2  11     4026.79     4144.04     69.07 o
  -4   2  11     9588.19     9203.00    134.68 o
  -3   2  11     1096.06     1006.51     25.82 o
  -2   2  11     6047.49     5906.43     89.39 o
  -1   2  11       49.19       75.02     16.16 o
   0   2  11     2529.23     2431.13     57.91 o
   1   2  11     1186.97     1074.06     42.58 o
   2   2  11     2227.58     2319.96     60.04 o
   3   2  11        0.94      -11.67     11.49 o
   4   2  11       30.58       27.04     12.78 o
   5   2  11     1354.99     1349.09     44.82 o
   6   2  11      655.10      598.94     25.48 o
   7   2  11        0.05       10.51     14.78 o
   8   2  11     3307.86     3403.77     66.31 o
   9   2  11       32.15       40.44     24.10 o
  10   2  11     4597.23     4692.84    110.22 o
  11   2  11       62.95       64.94     26.44 o
  12   2  11     1121.99     1214.47     58.82 o
  13   2  11      356.68      354.46     70.19 o
 -14   3  11     2091.16     1981.30     74.93 o
 -13   3  11        8.82       31.43     30.31 o
 -12   3  11     1836.02     1802.08     64.47 o
 -11   3  11        0.78       -4.05     24.34 o
 -10   3  11     3958.48     4191.79     98.34 o
  -9   3  11     1079.89     1067.43     46.75 o
  -8   3  11      779.53      843.91     34.36 o
  -7   3  11      876.99      927.14     34.75 o
  -6   3  11     6907.48     7088.91    121.15 o
  -5   3  11      110.62      146.49     15.16 o
  -4   3  11      103.36       68.57     12.65 o
  -3   3  11      907.36      931.05     25.70 o
  -2   3  11     2335.95     2417.75     48.19 o
  -1   3  11     1474.19     1434.16     29.12 o
   0   3  11     4973.89     4882.40     93.55 o
   1   3  11     1211.35     1122.79     36.82 o
   2   3  11     3090.21     3005.93     64.09 o
   3   3  11        4.08        5.10     11.64 o
   4   3  11      130.64      166.53     14.40 o
   5   3  11        8.63       -3.54     12.21 o
   6   3  11        1.17        9.73     13.89 o
   7   3  11      348.09      312.31     34.06 o
   8   3  11      354.95      422.82     30.00 o
   9   3  11      245.05      213.94     24.14 o
  10   3  11      421.57      426.15     30.82 o
  11   3  11       99.54      106.00     26.79 o
  12   3  11      139.31      189.58     32.44 o
  13   3  11      148.64      149.22     33.91 o
 -14   4  11        7.06       11.28     31.25 o
 -13   4  11      288.27      282.61     37.01 o
 -12   4  11       94.74       51.86     28.25 o
 -11   4  11      353.65      330.22     42.08 o
 -10   4  11      259.30      227.80     29.87 o
  -9   4  11     2588.32     2575.36     69.78 o
  -8   4  11      189.63      149.57     26.60 o
  -7   4  11      560.01      567.47     28.42 o
  -6   4  11      149.11      196.80     20.69 o
  -5   4  11      890.80      878.44     27.20 o
  -4   4  11     1915.63     2010.18     40.50 o
  -3   4  11      715.86      709.17     22.86 o
  -2   4  11     3366.77     3223.79     54.98 o
  -1   4  11     2163.98     2172.74     40.14 o
   0   4  11      320.32      338.33     17.25 o
   1   4  11      980.62      950.17     34.22 o
   2   4  11     1603.52     1553.48     45.34 o
   3   4  11        1.67        8.10     10.54 o
   4   4  11     1153.97     1214.94     30.78 o
   5   4  11     1613.24     1514.27     38.79 o
   6   4  11      109.05      119.34     16.68 o
   7   4  11       92.32       54.33     17.32 o
   8   4  11     1450.03     1569.13     46.58 o
   9   4  11     1108.89     1006.31     40.63 o
  10   4  11     3326.83     3441.50     78.76 o
  11   4  11     1424.39     1407.36     59.88 o
  12   4  11      597.47      613.02     45.04 o
  13   4  11      103.83       57.77     31.11 o
 -13   5  11     1167.20     1209.12     59.00 o
 -12   5  11      144.06       97.68     29.90 o
 -11   5  11      973.86      893.09     47.81 o
 -10   5  11     1036.74     1058.70     49.58 o
  -9   5  11      310.44      291.43     29.64 o
  -8   5  11      332.99      290.83     24.81 o
  -7   5  11      316.00      310.84     23.73 o
  -6   5  11      680.64      638.37     29.09 o
  -5   5  11      759.30      807.46     30.10 o
  -4   5  11      943.59      995.68     39.16 o
  -3   5  11      685.75      691.29     23.49 o
  -2   5  11       61.41      102.69     12.43 o
  -1   5  11     2962.53     3032.49     73.92 o
   0   5  11      362.46      350.94     18.96 o
   1   5  11     6738.07     6693.97    101.03 o
   2   5  11     1196.02     1233.74     32.04 o
   3   5  11     7639.01     7401.83    122.04 o
   4   5  11      156.56      161.45     15.35 o
   5   5  11     3729.11     3814.96     67.81 o
   6   5  11      849.27      783.75     32.63 o
   7   5  11      656.81      814.66     34.48 o
   8   5  11        0.26       -0.58     17.24 o
   9   5  11     2754.21     2852.02     68.45 o
  10   5  11      483.94      533.91     52.71 o
  11   5  11     1841.13     1868.43     65.42 o
  12   5  11       95.59       86.34     29.45 o
  13   5  11       58.11       75.26     35.61 o
 -13   6  11      263.05      232.03     36.08 o
 -12   6  11       49.27       25.00     28.71 o
 -11   6  11     1630.70     1679.78     61.05 o
 -10   6  11       94.78       83.73     26.42 o
  -9   6  11     2475.56     2541.45     81.83 o
  -8   6  11       49.30       54.28     19.40 o
  -7   6  11      291.98      276.76     23.40 o
  -6   6  11       70.66       84.57     17.93 o
  -5   6  11     5938.74     6045.25    105.98 o
  -4   6  11      919.63      905.91     27.12 o
  -3   6  11     5705.22     5668.59     89.16 o
  -2   6  11      913.65      857.12     34.61 o
  -1   6  11     3513.62     3477.51     67.33 o
   0   6  11     3046.54     3203.91     65.21 o
   1   6  11     2024.61     2146.31     41.55 o
   2   6  11      310.72      322.21     16.91 o
   3   6  11      154.59      175.47     15.68 o
   4   6  11      480.50      512.14     22.74 o
   5   6  11      432.77      520.08     25.20 o
   6   6  11        4.93       10.76     14.52 o
   7   6  11      266.44      314.17     24.73 o
   8   6  11       10.79        4.18     17.17 o
   9   6  11        1.30       -2.70     18.99 o
  10   6  11       64.17       24.77     21.65 o
  11   6  11      609.89      696.81     45.34 o
  12   6  11       53.75       86.44     34.60 o
  13   6  11      927.95      842.89     61.66 o
 -13   7  11      288.29      359.06     40.01 o
 -12   7  11      485.92      445.33     41.66 o
 -11   7  11        3.26        2.27     26.10 o
 -10   7  11     1560.50     1614.25     57.94 o
  -9   7  11     1220.41     1230.03     50.73 o
  -8   7  11     2550.30     2729.96     71.06 o
  -7   7  11      888.58      920.98     40.35 o
  -6   7  11      247.63      203.69     23.33 o
  -5   7  11     1128.73     1126.53     40.12 o
  -4   7  11       59.74       60.01     10.99 o
  -3   7  11      792.85      776.12     28.19 o
  -2   7  11     4459.51     4169.12     83.61 o
  -1   7  11       53.50       70.62     10.79 o
   0   7  11     2540.36     2544.05     58.25 o
   1   7  11     2425.03     2546.32     51.71 o
   2   7  11      534.83      525.00     22.86 o
   3   7  11     2610.34     2670.66     68.71 o
   4   7  11      501.92      465.45     28.50 o
   5   7  11     4301.21     4171.52     73.72 o
   6   7  11        5.48        2.16     15.81 o
   7   7  11       11.30       22.29     17.25 o
   8   7  11      137.75      152.38     21.84 o
   9   7  11       18.77       36.20     20.74 o
  10   7  11      167.14      179.12     25.66 o
  11   7  11      427.55      413.84     37.96 o
  12   7  11      459.81      416.45     40.31 o
 -13   8  11      330.87      222.90     51.72 o
 -12   8  11        3.71      -19.16     16.76 o
 -11   8  11      106.92       84.44     26.08 o
 -10   8  11      128.68      199.73     28.37 o
  -9   8  11      107.06      122.68     23.09 o
  -8   8  11      148.15      145.80     22.06 o
  -7   8  11      224.63      255.95     23.67 o
  -6   8  11       41.75       33.42     16.74 o
  -5   8  11        1.53       10.67     16.00 o
  -4   8  11     1625.05     1642.65     42.47 o
  -3   8  11       47.58       57.51     13.49 o
  -2   8  11      963.15      811.53     37.73 o
  -1   8  11     1743.81     1675.48     37.09 o
   0   8  11     7238.28     7140.39    119.94 o
   1   8  11        0.97        8.05     12.70 o
   2   8  11      832.66      842.01     30.25 o
   3   8  11        0.70       -8.22     16.33 o
   4   8  11      685.71      775.36     28.01 o
   5   8  11      118.61      139.96     17.04 o
   6   8  11     3935.45     4059.75     82.21 o
   7   8  11        5.48       -4.14     17.41 o
   8   8  11     4131.24     4071.60     85.94 o
   9   8  11      111.05      100.85     22.68 o
  10   8  11     2696.63     2784.92     73.93 o
  11   8  11      318.64      361.42     40.04 o
  12   8  11       16.28       21.19     33.39 o
 -12   9  11     1428.78     1526.07     72.94 o
 -11   9  11      103.76      105.49     29.43 o
 -10   9  11     4584.71     4835.69     99.56 o
  -9   9  11       80.52       99.67     23.43 o
  -8   9  11     1907.05     2077.08     55.77 o
  -7   9  11        0.79       28.78     18.67 o
  -6   9  11       17.68       28.02     17.62 o
  -5   9  11      152.78      172.43     21.96 o
  -4   9  11       12.66       12.16     15.63 o
  -3   9  11     2889.59     2771.82     60.26 o
  -2   9  11     3872.98     3871.17     69.00 o
  -1   9  11        5.67       13.85     12.17 o
   0   9  11     5605.88     5596.74     98.37 o
   1   9  11     1810.24     1931.73     41.68 o
   2   9  11      275.12      238.64     18.29 o
   3   9  11      205.66      202.89     23.42 o
   4   9  11      181.14      146.42     19.74 o
   5   9  11      702.73      861.19     52.79 o
   6   9  11      829.96      755.85     34.38 o
   7   9  11     5007.28     5179.00    101.03 o
   8   9  11      150.66      200.28     28.39 o
   9   9  11     1309.70     1327.96     48.57 o
  10   9  11       54.82       35.98     23.29 o
  11   9  11       81.35       64.74     35.25 o
  12   9  11      102.44      113.60     49.55 o
 -12  10  11      399.62      409.69     40.61 o
 -11  10  11      829.01      940.87     51.18 o
 -10  10  11      127.09      129.72     29.76 o
  -9  10  11     4441.19     4592.57     94.60 o
  -8  10  11        4.45       -2.09     25.37 o
  -7  10  11     2655.01     2779.58     64.24 o
  -6  10  11     1774.55     1754.13     47.69 o
  -5  10  11      445.30      433.86     26.24 o
  -4  10  11       47.80       41.66     16.50 o
  -3  10  11     3746.85     3430.00    108.54 o
  -2  10  11      691.10      679.18     29.92 o
  -1  10  11     3916.04     4065.27     78.10 o
   0  10  11      551.05      507.99     25.91 o
   1  10  11       18.14       11.88     14.61 o
   2  10  11        3.80      -22.98     15.32 o
   3  10  11      287.08      307.70     24.68 o
   4  10  11       34.76        1.88     12.67 o
   5  10  11       19.45       23.78     20.49 o
   6  10  11      487.77      580.03     40.99 o
   7  10  11       13.86       31.59     22.39 o
   8  10  11      600.86      620.12     42.44 o
   9  10  11      233.09      293.65     33.62 o
  10  10  11       90.99      137.21     30.65 o
  11  10  11       29.60       26.90     32.12 o
 -12  11  11       30.25       76.28     39.02 o
 -11  11  11      320.24      357.78     44.50 o
 -10  11  11      179.27      169.67     31.82 o
  -9  11  11      211.09      171.19     39.16 o
  -8  11  11      603.84      585.61     39.62 o
  -7  11  11     1352.80     1443.21     53.35 o
  -6  11  11      199.73      204.59     26.86 o
  -5  11  11     2230.74     2162.38     62.41 o
  -4  11  11     1056.64     1008.13     52.26 o
  -3  11  11      191.50      142.19     22.44 o
  -2  11  11     1561.34     1573.71     49.70 o
  -1  11  11      470.90      464.71     25.57 o
   0  11  11     1687.57     1706.50     45.41 o
   1  11  11     2390.68     2462.16     56.47 o
   2  11  11      310.38      308.18     25.57 o
   3  11  11     3726.80     3743.14     86.32 o
   4  11  11       22.50       13.25     16.39 o
   5  11  11     3449.02     3231.22     81.90 o
   6  11  11     1353.77     1301.46     52.26 o
   7  11  11     3985.70     3868.05     95.83 o
   8  11  11        5.07        3.44     24.02 o
   9  11  11      729.96      864.73     67.59 o
  10  11  11      147.44      218.64     33.97 o
  11  11  11      261.27      288.80    173.20 o
 -11  12  11       16.55       32.71     31.57 o
 -10  12  11      598.93      627.18     44.25 o
  -9  12  11      497.27      536.59     40.68 o
  -8  12  11     1550.30     1583.94     66.36 o
  -7  12  11      934.95      911.65     46.45 o
  -6  12  11       75.78      103.04     25.32 o
  -5  12  11     6368.48     5866.68    303.38 o
  -4  12  11       94.91       95.01     22.95 o
  -3  12  11       62.97       89.24     22.05 o
  -2  12  11      781.49      788.71     42.98 o
  -1  12  11     1331.44     1302.92     39.92 o
   0  12  11      508.81      471.69     26.84 o
   1  12  11      698.50      640.40     35.16 o
   2  12  11     2405.09     2524.38     59.17 o
   3  12  11       48.89       49.94     18.04 o
   4  12  11     2993.43     3009.96     68.83 o
   5  12  11       10.17        9.28     23.52 o
   6  12  11     1880.89     1844.63     60.63 o
   7  12  11        5.87        7.26     24.21 o
   8  12  11      267.35      285.49     40.42 o
   9  12  11       34.02       18.93     26.44 o
  10  12  11      613.49      727.32     48.33 o
 -10  13  11     1334.76     1354.98     62.61 o
  -9  13  11       20.48       18.06     28.02 o
  -8  13  11     1367.67     1364.94     57.34 o
  -7  13  11      549.61      511.86     38.04 o
  -6  13  11     5153.83     5086.05    114.61 o
  -5  13  11        0.00        6.35     19.79 o
  -4  13  11     5045.67     4925.18    109.26 o
  -3  13  11      110.13       79.88     22.25 o
  -2  13  11       80.53       97.66     21.61 o
  -1  13  11      246.22      280.32     34.87 o
   0  13  11        6.66       12.40     16.99 o
   1  13  11        1.85      -24.98     24.44 o
   2  13  11        4.83      -20.81     15.65 o
   3  13  11      190.41      198.65     22.97 o
   4  13  11      258.84      326.70     30.47 o
   5  13  11      278.34      250.04     28.09 o
   6  13  11      295.13      291.05     32.38 o
   7  13  11      534.68      473.15     38.49 o
   8  13  11       24.69        6.21     26.24 o
   9  13  11     1535.27     1671.79     65.26 o
  10  13  11       30.61       39.41     35.16 o
 -10  14  11       56.37       50.50     31.78 o
  -9  14  11     1442.31     1671.33     65.31 o
  -8  14  11      162.68      139.50     31.06 o
  -7  14  11      222.85      210.05     31.18 o
  -6  14  11     1567.50     1524.32     64.14 o
  -5  14  11      326.59      332.02     32.46 o
  -4  14  11      580.10      585.80     38.02 o
  -3  14  11      622.85      640.34     37.56 o
  -2  14  11      166.94      167.16     24.44 o
  -1  14  11       18.41       10.80     19.35 o
   0  14  11     3019.22     3172.04     70.20 o
   1  14  11      843.44      888.60     52.05 o
   2  14  11       80.69      127.23     21.36 o
   3  14  11       14.78       37.25     18.91 o
   4  14  11     2041.12     2004.14     64.48 o
   5  14  11      230.69      239.69     34.83 o
   6  14  11     1617.53     1701.41     84.03 o
   7  14  11      118.09      133.72     29.63 o
   8  14  11      632.28      672.92     65.59 o
   9  14  11       21.91       30.30     28.99 o
  -9  15  11       38.65       61.83     31.38 o
  -8  15  11      130.12      102.99     31.12 o
  -7  15  11       29.66       -4.78     26.79 o
  -6  15  11      447.12      423.83     46.87 o
  -5  15  11      177.77      144.15     29.17 o
  -4  15  11      362.51      328.78     31.93 o
  -3  15  11       18.27       13.48     22.00 o
  -2  15  11      135.55      149.79     25.30 o
  -1  15  11     4402.09     4322.15     88.35 o
   0  15  11      226.53      242.46     28.09 o
   1  15  11      400.66      426.24     71.43 o
   2  15  11        3.01        6.78     18.19 o
   3  15  11      288.83      274.22     32.34 o
   4  15  11        0.90       -4.12     21.94 o
   5  15  11      409.73      381.23     39.78 o
   6  15  11        0.32        1.79     30.51 o
   7  15  11     1710.25     1767.20     65.12 o
   8  15  11      170.41      226.38     35.07 o
  -8  16  11      180.30      225.36     41.59 o
  -7  16  11       74.92       72.75     65.35 o
  -6  16  11      236.97      311.65     42.56 o
  -5  16  11     3100.98     3175.97    103.00 o
  -4  16  11     1706.19     1596.94     70.17 o
  -3  16  11      121.99      105.36     31.76 o
  -2  16  11       64.42       74.32     23.93 o
  -1  16  11      842.01      862.06     43.40 o
   0  16  11        0.93       21.07     26.46 o
   1  16  11     4731.41     4528.23     92.66 o
   2  16  11     1448.79     1553.75     54.77 o
   3  16  11       13.79       38.88     26.87 o
   4  16  11       79.92       68.35     26.00 o
   5  16  11        2.76      -22.50     23.92 o
   6  16  11       30.46       20.25     26.67 o
   7  16  11      258.32      243.01     46.52 o
   8  16  11        0.68      -34.38     27.91 o
  -7  17  11       82.11       42.04     35.42 o
  -6  17  11      912.01      893.54     61.23 o
  -5  17  11      658.43      675.45     53.48 o
  -4  17  11      296.68      331.86     65.75 o
  -3  17  11     1604.26     1508.28     69.26 o
  -2  17  11      349.64      328.70     39.95 o
  -1  17  11     2349.19     2354.82    148.64 o
   0  17  11      211.58      287.01     58.74 o
   1  17  11      276.78      288.94     39.15 o
   2  17  11        1.59      -10.84     27.64 o
   3  17  11      222.39      284.42     38.92 o
   4  17  11      119.35       81.85     35.38 o
   5  17  11       66.13       85.44     61.61 o
   6  17  11       81.46       85.14     42.89 o
   7  17  11      778.36      686.87    100.89 o
  -6  18  11      602.81      561.52     75.15 o
  -5  18  11       19.98       56.83     34.83 o
  -4  18  11       92.52      132.36     36.39 o
  -3  18  11      440.80      405.79     43.38 o
  -2  18  11     1122.22      930.49     83.02 o
  -1  18  11        1.67       -3.89     34.82 o
   1  18  11       60.31       70.10     32.70 o
   2  18  11     1082.36     1188.90     65.29 o
   3  18  11      771.70      675.12     52.93 o
   4  18  11     1169.65     1231.71     68.36 o
   5  18  11       51.10       43.73     34.52 o
  -4  19  11      356.38      336.38     45.35 o
  -3  19  11      300.07      272.79     41.19 o
  -2  19  11      304.56      276.97     50.90 o
  -1  19  11       24.29       81.00     40.74 o
   0  19  11        3.97       14.54     62.15 o
   1  19  11        1.39        8.77     31.56 o
   2  19  11       73.86       71.54     37.21 o
   3  19  11       76.64       56.51     34.19 o
   4  19  11      227.19      204.42     41.16 o
  -1  20  11     1099.91     1314.54     90.44 o
   0  20  11       43.59       31.70     40.87 o
   1  20  11      240.59      347.12     72.48 o
 -12   0  12     2923.76     2871.15    131.54 o
 -10   0  12      582.41      669.52     58.93 o
  -8   0  12      458.32      545.78     48.70 o
  -6   0  12     2360.35     2394.50     68.14 o
  -4   0  12     1565.24     1485.16     62.83 o
  -2   0  12     1296.18     1407.75     60.07 o
   0   0  12      237.65      244.91     33.88 o
   2   0  12      233.53      218.87     43.57 o
   4   0  12     2693.81     2739.40    139.47 o
   6   0  12      188.92      204.69     34.08 o
   8   0  12     2654.02     2624.98    102.82 o
  10   0  12     2473.93     2459.33    104.22 o
  12   0  12     5480.91     5930.55    195.16 o
 -13   1  12     1935.53     1983.04     72.60 o
 -12   1  12      306.53      308.21     37.01 o
 -11   1  12     2009.27     2063.70     86.99 o
 -10   1  12      466.08      418.49     35.95 o
  -9   1  12      844.28      867.77     60.00 o
  -8   1  12       18.67        4.44     21.17 o
  -7   1  12      283.04      321.47     27.80 o
  -6   1  12      629.12      650.00     25.49 o
  -5   1  12      364.84      386.61     20.02 o
  -4   1  12      281.43      297.81     17.74 o
  -3   1  12       62.65       82.88     12.68 o
  -2   1  12     1067.14     1056.73     36.26 o
  -1   1  12       16.50       36.15     15.65 o
   0   1  12     1911.00     1864.68     50.53 o
   1   1  12     1957.18     1816.27     57.33 o
   2   1  12    16479.74    15846.32    320.70 o
   3   1  12       91.07       82.47     18.90 o
   4   1  12     7077.04     6959.50    137.37 o
   5   1  12        3.91       -7.80     16.62 o
   6   1  12     2750.32     2529.80     67.57 o
   7   1  12       13.56       16.08     18.27 o
   8   1  12      309.49      181.55     23.89 o
   9   1  12      292.64      284.48     35.70 o
  10   1  12      416.06      453.24     44.16 o
  11   1  12      457.72      384.13     96.75 o
  12   1  12       32.92        3.05     26.16 o
  13   1  12     1051.15     1125.35     82.88 o
 -13   2  12      176.96      165.94     35.43 o
 -12   2  12        2.39      -16.48     27.49 o
 -11   2  12        0.29       -3.20     29.97 o
 -10   2  12        2.70      -34.61     23.07 o
  -9   2  12       65.49       23.99     23.71 o
  -8   2  12      527.73      481.04     33.11 o
  -7   2  12      383.76      345.41     24.17 o
  -6   2  12      614.46      626.89     28.54 o
  -5   2  12     1114.28     1198.66     31.86 o
  -4   2  12      953.14      913.06     27.38 o
  -3   2  12     7824.71     7512.56    112.30 o
  -2   2  12     1169.41     1227.19     33.37 o
  -1   2  12    10372.11    10255.04    185.96 o
   0   2  12     1471.43     1381.38     42.22 o
   1   2  12     9455.70     9021.14    192.25 o
   2   2  12      386.40      300.52     57.22 o
   3   2  12     4280.86     4229.45    106.28 o
   4   2  12      616.79      537.13     31.05 o
   5   2  12      800.57      715.70     47.22 o
   6   2  12      215.43      202.80     24.52 o
   7   2  12      775.01      890.75     43.27 o
   8   2  12      215.44      229.75     27.84 o
   9   2  12      649.75      566.64     38.43 o
  10   2  12      240.46      256.04     31.27 o
  11   2  12      591.39      569.34     44.35 o
  12   2  12      773.06      753.54     49.01 o
  13   2  12       48.51       45.21     29.48 o
 -13   3  12     1618.94     1717.41     68.47 o
 -12   3  12       31.91       60.91     29.88 o
 -11   3  12     3611.29     3628.50     93.42 o
 -10   3  12       87.32       82.00     27.25 o
  -9   3  12     2159.89     2286.50     65.88 o
  -8   3  12      156.54      131.40     25.07 o
  -7   3  12      419.43      502.24     27.67 o
  -6   3  12      460.04      488.33     26.44 o
  -5   3  12      163.14      133.26     15.71 o
  -4   3  12       56.70       78.87     13.97 o
  -3   3  12        8.66       -0.93     11.19 o
  -2   3  12     1076.82     1046.61     31.01 o
  -1   3  12     2398.02     2248.23     56.37 o
   0   3  12     2355.34     2299.84     65.92 o
   1   3  12     3157.56     2872.63     70.04 o
   2   3  12       27.02        8.04     15.82 o
   3   3  12     1530.25     1584.51     56.53 o
   4   3  12      103.91      110.54     20.09 o
   5   3  12     1162.29     1258.16     52.23 o
   6   3  12      125.33      103.20     22.38 o
   7   3  12     1830.55     1830.36     60.82 o
   8   3  12      497.43      439.96     34.76 o
   9   3  12      485.25      505.82     37.42 o
  10   3  12       25.22       22.73     24.63 o
  11   3  12      853.60      970.83     52.47 o
  12   3  12        6.84      -28.91     26.14 o
  13   3  12       28.07       50.55     30.82 o
 -13   4  12       12.86       -5.41     30.84 o
 -12   4  12      153.24      167.38     32.94 o
 -11   4  12      170.20      171.90     31.65 o
 -10   4  12     1825.30     1782.35     80.87 o
  -9   4  12      277.30      255.94     29.60 o
  -8   4  12     2215.30     2310.90     56.64 o
  -7   4  12       39.59       16.02     17.76 o
  -6   4  12     6147.42     6023.18    107.00 o
  -5   4  12     2375.82     2330.96     52.14 o
  -4   4  12     3034.99     2858.04     52.80 o
  -3   4  12     3894.22     3884.98     65.32 o
  -2   4  12       48.93       66.50     14.79 o
  -1   4  12     2680.34     2702.65     55.04 o
   0   4  12     1353.89     1352.41     47.97 o
   1   4  12      358.36      391.58     26.05 o
   2   4  12      293.40      264.35     23.03 o
   3   4  12       30.84       10.89     18.50 o
   4   4  12     1107.71     1050.64     45.16 o
   5   4  12      362.73      388.58     28.93 o
   6   4  12        3.56       18.79     18.90 o
   7   4  12     1176.33     1221.29     53.36 o
   8   4  12      261.36      290.82     29.74 o
   9   4  12     1736.87     1610.68     59.85 o
  10   4  12       60.20       25.85     23.96 o
  11   4  12     1909.96     2008.17     69.88 o
  12   4  12      779.86      860.74     52.91 o
 -13   5  12        1.62        2.93     31.30 o
 -12   5  12      113.67      109.26     31.33 o
 -11   5  12      677.77      679.34     44.07 o
 -10   5  12      302.40      267.35     32.55 o
  -9   5  12       68.04       57.79     25.04 o
  -8   5  12     1571.66     1587.35     46.50 o
  -7   5  12      713.71      659.86     35.87 o
  -6   5  12     2473.75     2492.55     56.44 o
  -5   5  12      113.76       83.79     22.77 o
  -4   5  12       18.91       26.10     13.11 o
  -3   5  12      381.26      380.27     20.70 o
  -2   5  12     2801.86     2665.01     55.56 o
  -1   5  12     4239.65     4231.11     85.95 o
   0   5  12     2719.94     2688.40     55.13 o
   1   5  12     6078.42     6194.06    122.02 o
   2   5  12     6270.20     6012.24    141.06 o
   3   5  12      495.72      576.59     44.36 o
   4   5  12     4579.36     4435.24     96.93 o
   5   5  12      103.21       84.56     20.24 o
   6   5  12     1811.18     1891.36     57.43 o
   7   5  12     1842.22     1684.17     55.43 o
   8   5  12     1143.52     1133.13     64.01 o
   9   5  12      147.31      124.58     26.69 o
  10   5  12      924.81      908.07     48.89 o
  11   5  12      259.21      263.58     34.66 o
  12   5  12      659.29      722.40     48.64 o
 -13   6  12      773.07      933.54     54.94 o
 -12   6  12      113.19       87.37     31.28 o
 -11   6  12        9.03       49.35     27.77 o
 -10   6  12      534.41      507.90     37.95 o
  -9   6  12       66.73       73.50     25.49 o
  -8   6  12     1585.11     1627.32     47.36 o
  -7   6  12     1624.10     1655.32     46.49 o
  -6   6  12     4292.07     4392.57     84.46 o
  -5   6  12       28.95       45.66     21.22 o
  -4   6  12     1712.14     1649.12     53.54 o
  -3   6  12      128.21      122.83     14.99 o
  -2   6  12     1543.84     1604.40     56.98 o
  -1   6  12     5329.73     5191.94    115.79 o
   0   6  12       33.11       29.94     12.95 o
   1   6  12      756.21      748.49     33.69 o
   2   6  12     1810.74     1775.85     56.95 o
   3   6  12      471.16      461.95     38.99 o
   4   6  12      106.57      153.66     20.02 o
   5   6  12       71.59       49.13     22.91 o
   6   6  12      530.70      452.86     32.08 o
   7   6  12      132.05      112.44     40.87 o
   8   6  12      484.06      473.24     35.36 o
   9   6  12       37.45       46.55     24.15 o
  10   6  12     2506.85     2543.48     76.93 o
  11   6  12      423.60      397.41     38.50 o
  12   6  12      931.14      999.36     55.77 o
 -13   7  12     1301.72     1365.40     64.15 o
 -12   7  12       17.90       27.65     29.30 o
 -11   7  12     1644.61     1542.85     60.67 o
 -10   7  12       16.29       -4.59     33.94 o
  -9   7  12     1287.86     1337.05     46.55 o
  -8   7  12     2245.32     2293.90     73.69 o
  -7   7  12      658.93      662.74     35.86 o
  -6   7  12     1909.11     1894.68     48.94 o
  -5   7  12     5204.93     5112.27    104.60 o
  -4   7  12        2.45       -3.16     13.96 o
  -3   7  12     1281.01     1199.18     34.59 o
  -2   7  12        3.18       -9.19     12.75 o
  -1   7  12     4180.38     4000.26     84.34 o
   0   7  12      476.32      441.90     27.83 o
   1   7  12      351.64      375.78     22.02 o
   2   7  12     1235.49     1286.72     36.86 o
   3   7  12      268.13      253.43     26.81 o
   4   7  12     2498.02     2529.53     57.51 o
   5   7  12        2.26        2.80     15.76 o
   6   7  12     2185.72     2101.42     61.81 o
   7   7  12      627.27      541.96     35.55 o
   8   7  12      539.48      533.25     37.21 o
   9   7  12      450.52      409.42     35.76 o
  10   7  12       82.91       68.39     27.72 o
  11   7  12      835.31     1004.93     54.51 o
  12   7  12       19.38       -8.06     28.70 o
 -12   8  12      325.08      329.26     40.36 o
 -11   8  12      204.78      179.07     32.86 o
 -10   8  12      110.33       98.10     32.98 o
  -9   8  12      197.83      239.80     30.61 o
  -8   8  12      503.74      416.20     45.96 o
  -7   8  12     3051.08     3083.45     76.17 o
  -6   8  12     1137.14     1108.44     63.92 o
  -5   8  12     2994.96     2869.70    118.29 o
  -4   8  12      325.82      297.51     22.04 o
  -3   8  12     3013.77     2691.98     68.67 o
  -2   8  12       98.54       68.08     14.57 o
  -1   8  12      162.06      150.12     17.18 o
   0   8  12      451.62      410.16     22.62 o
   1   8  12     4174.13     4132.65    137.72 o
   2   8  12      269.58      249.22     39.35 o
   3   8  12     1410.12     1357.60     39.48 o
   4   8  12     2547.85     2528.49     63.22 o
   5   8  12      737.01      932.29     35.82 o
   6   8  12      119.99      146.55     21.00 o
   7   8  12     1631.21     1551.63     55.08 o
   8   8  12       18.56       29.17     23.17 o
   9   8  12     1841.68     1847.98     63.91 o
  10   8  12      116.60       84.27     28.33 o
  11   8  12     2143.19     2270.24     75.26 o
  12   8  12      145.32      180.31     35.00 o
 -12   9  12      407.89      373.41     43.45 o
 -11   9  12     1488.61     1480.01     60.92 o
 -10   9  12        0.90       17.81     26.03 o
  -9   9  12     2989.38     3103.51     73.34 o
  -8   9  12     1738.86     1739.47     53.81 o
  -7   9  12      632.81      644.04     33.16 o
  -6   9  12       20.11       19.28     18.04 o
  -5   9  12      330.92      326.07     24.15 o
  -4   9  12     1402.57     1442.84     44.36 o
  -3   9  12      612.94      612.67     29.35 o
  -2   9  12     1808.38     1869.77     46.69 o
  -1   9  12       36.56       43.74     15.15 o
   0   9  12     1696.01     1643.30     42.30 o
   1   9  12      539.94      535.06     39.30 o
   2   9  12      298.74      287.13     21.16 o
   3   9  12       55.64       36.64     15.52 o
   4   9  12      326.84      306.66     25.16 o
   5   9  12      542.07      459.72     27.42 o
   6   9  12      775.80      822.08     36.43 o
   7   9  12      775.43      748.36     41.52 o
   8   9  12      988.28     1084.47    109.11 o
   9   9  12      925.00      977.38     60.72 o
  10   9  12      826.23      809.21     84.67 o
  11   9  12       95.66      132.96     54.25 o
 -12  10  12     1428.24     1569.71     78.28 o
 -11  10  12       40.54       37.16     34.62 o
 -10  10  12     1226.71     1262.85     57.43 o
  -9  10  12       28.47       22.64     22.82 o
  -8  10  12     2282.29     2492.38     63.49 o
  -7  10  12       53.36       45.70     20.77 o
  -6  10  12      173.41      175.23     26.05 o
  -5  10  12      199.32      163.10     24.76 o
  -4  10  12      816.16      830.23     39.67 o
  -3  10  12      376.62      340.75     45.50 o
  -2  10  12     6034.73     6182.29    124.83 o
  -1  10  12      224.03      229.45     23.76 o
   0  10  12     1100.26     1179.13     50.98 o
   1  10  12      496.77      457.65     30.30 o
   2  10  12      114.51      139.44     25.59 o
   3  10  12       60.05       47.37     19.94 o
   4  10  12       40.22       37.50     19.70 o
   5  10  12      160.67      113.00     23.91 o
   6  10  12      376.57      387.19     32.59 o
   7  10  12      455.76      455.88     43.50 o
   8  10  12      859.53      961.17     60.40 o
   9  10  12     2036.62     2160.59     85.51 o
  10  10  12       31.24       37.80     33.28 o
  11  10  12      116.40      148.42     40.20 o
 -11  11  12       64.59       55.06     36.96 o
 -10  11  12      109.64      138.82     32.47 o
  -9  11  12        1.81      -37.43     24.95 o
  -8  11  12      770.88      703.12     43.46 o
  -7  11  12      595.40      610.06     40.32 o
  -6  11  12       78.93       65.95     24.10 o
  -5  11  12      804.18      760.16     58.46 o
  -4  11  12     2573.65     2470.48    115.87 o
  -3  11  12       90.46      113.83     21.90 o
  -2  11  12      447.55      456.77     30.43 o
  -1  11  12     1460.60     1408.88     53.33 o
   0  11  12     5683.62     5833.10    140.66 o
   1  11  12      835.85      832.67     39.39 o
   2  11  12     5531.74     5531.59    135.49 o
   3  11  12      353.74      376.17     35.01 o
   4  11  12      776.15      775.20     40.91 o
   5  11  12      280.49      243.15     28.46 o
   6  11  12     3864.16     3765.73     93.59 o
   7  11  12      188.42      218.65     30.77 o
   8  11  12      561.37      616.98     50.61 o
   9  11  12       13.12       -6.41     29.29 o
  10  11  12     1573.37     1767.55     81.01 o
 -11  12  12        4.90       19.23     36.65 o
 -10  12  12      470.51      469.54     41.80 o
  -9  12  12     1292.40     1290.86     58.91 o
  -8  12  12      589.64      634.66     42.77 o
  -7  12  12     1828.98     1903.32     71.95 o
  -6  12  12      577.10      553.12     49.71 o
  -5  12  12      234.07      229.87     27.70 o
  -4  12  12     1115.72     1039.56     94.02 o
  -3  12  12       34.61        6.40     20.10 o
  -2  12  12      949.08     1008.18     42.00 o
  -1  12  12     1178.72     1123.88     43.57 o
   0  12  12      233.66      213.61     37.09 o
   1  12  12     1729.54     1902.07     57.70 o
   2  12  12      234.99      267.93     27.56 o
   3  12  12     4551.56     4554.88    103.35 o
   4  12  12        9.40       31.06     21.92 o
   5  12  12     1506.43     1452.23     61.72 o
   6  12  12      356.63      364.12     34.57 o
   7  12  12      796.75      760.02     54.45 o
   8  12  12       41.25       -3.57     30.67 o
   9  12  12       34.22       24.69     30.77 o
  10  12  12      193.72      191.18     41.12 o
 -10  13  12       35.88      -13.15     28.79 o
  -9  13  12     2875.32     2929.49     85.27 o
  -8  13  12      158.51      181.64     35.05 o
  -7  13  12      704.93      769.60     45.79 o
  -6  13  12        1.69       20.26     24.60 o
  -5  13  12      593.52      604.02     43.67 o
  -4  13  12        0.31       -5.16     21.26 o
  -3  13  12      610.17      614.36     62.85 o
  -2  13  12        4.48      -16.40     21.46 o
  -1  13  12        3.48       -1.36     19.41 o
   0  13  12     1080.38     1143.13     80.24 o
   1  13  12      126.54      137.01     23.94 o
   2  13  12      122.53      103.49     24.28 o
   3  13  12        3.04      -10.91     20.61 o
   4  13  12      385.64      360.52     32.29 o
   5  13  12       16.07       12.26     16.38 o
   6  13  12       13.85       40.35     26.04 o
   7  13  12      282.44      276.28     39.28 o
   8  13  12       34.14       29.52     32.14 o
   9  13  12       39.70       39.65     33.69 o
  -9  14  12        1.44       25.48     29.26 o
  -8  14  12      408.91      441.28     54.66 o
  -7  14  12     1087.85     1128.83     54.30 o
  -6  14  12       59.95       50.43     26.67 o
  -5  14  12      746.74      747.02     78.06 o
  -4  14  12     1000.37      868.18     53.17 o
  -3  14  12      160.58      162.95     31.06 o
  -2  14  12      104.93      133.38     28.46 o
  -1  14  12     3573.07     3532.63     85.69 o
   0  14  12      950.17     1018.52     64.14 o
   1  14  12     1486.82     1467.69     62.10 o
   2  14  12       11.73       23.00     22.96 o
   3  14  12      159.24      158.98     26.47 o
   4  14  12      613.78      598.30     40.23 o
   5  14  12     1376.72     1337.01    119.41 o
   6  14  12     1130.29     1205.24     55.51 o
   7  14  12     1601.49     1722.67     76.77 o
   8  14  12      520.05      547.29     75.75 o
   9  14  12      310.76      356.44     48.09 o
  -9  15  12       37.68        1.08     43.93 o
  -8  15  12       50.20       52.50     30.62 o
  -7  15  12       19.15        5.80     26.71 o
  -6  15  12      860.19      858.58    108.67 o
  -5  15  12      163.18      158.86     34.24 o
  -4  15  12      197.60      164.39     33.64 o
  -3  15  12        2.24       -6.69     25.25 o
  -2  15  12     1853.00     2017.53     72.61 o
  -1  15  12      464.71      428.20     39.06 o
   0  15  12     1799.93     1946.45     87.54 o
   1  15  12        1.51        1.95     21.15 o
   2  15  12      467.96      487.20     35.93 o
   3  15  12       60.89       67.86     24.60 o
   4  15  12     1433.50     1367.48     56.43 o
   5  15  12        4.86       24.86     24.76 o
   6  15  12      883.46      782.32     47.89 o
   7  15  12      988.56      953.22     62.69 o
   8  15  12     1335.35     1443.63     77.82 o
  -8  16  12      442.82      368.74     85.38 o
  -7  16  12      272.94      193.26     48.99 o
  -6  16  12      209.66      216.56     50.37 o
  -5  16  12      173.38      107.58     47.97 o
  -4  16  12     3020.69     2850.57    116.26 o
  -3  16  12     1582.15     1590.73     94.91 o
  -2  16  12      926.04     1026.06     56.34 o
  -1  16  12      206.48      213.42     33.01 o
   0  16  12      776.42      832.52     51.34 o
   1  16  12      986.71      994.73     55.55 o
   2  16  12       71.06       83.47     29.13 o
   3  16  12      652.98      605.38     41.02 o
   4  16  12       28.38       69.27     26.82 o
   5  16  12      308.11      267.71     34.52 o
   6  16  12      161.39      148.01     31.08 o
   7  16  12      112.79      106.59     36.66 o
  -6  17  12      146.99      103.49     56.06 o
  -5  17  12      727.12      698.31     69.81 o
  -4  17  12     1797.82     1674.39     97.82 o
  -3  17  12       92.28       85.78     41.57 o
  -2  17  12     1521.49     1558.89     88.42 o
  -1  17  12       76.60      144.90     41.79 o
   0  17  12       13.04       53.54     60.11 o
   1  17  12       42.07       66.51     30.31 o
   2  17  12      508.25      577.18     48.38 o
   3  17  12     1198.13     1202.73     81.26 o
   4  17  12       61.12       63.61     41.69 o
   5  17  12        4.75       38.34     54.54 o
   6  17  12      668.10      773.29     89.99 o
  -5  18  12     2625.20     2661.34    156.39 o
  -4  18  12       10.67        1.29     39.02 o
  -3  18  12      311.38      340.80     54.58 o
  -2  18  12       41.98       22.51     39.64 o
  -1  18  12       10.26       49.57     38.37 o
   0  18  12        6.61       51.97     37.62 o
   1  18  12      715.72      710.70     53.99 o
   2  18  12      156.59      162.63     36.75 o
   3  18  12     1617.60     1664.81     74.59 o
   4  18  12      156.86      103.74     36.47 o
  -3  19  12     3869.15     3964.93    152.31 o
  -2  19  12      100.42      112.28     61.78 o
  -1  19  12      293.77      288.46     53.09 o
   0  19  12      135.43      136.26     45.12 o
   1  19  12       34.41      -30.56     65.74 o
   2  19  12        6.39      -13.84     33.11 o
 -13   0  13       73.98       27.12     46.69 o
 -11   0  13       95.07      115.90     42.59 o
  -9   0  13     3299.44     3306.49    120.03 o
  -7   0  13     5012.89     5180.33    154.20 o
  -5   0  13     2736.90     2655.26     90.38 o
  -3   0  13     3516.39     3410.05    107.97 o
  -1   0  13     2991.23     3019.55     99.69 o
   1   0  13     1196.67     1195.58     73.85 o
   3   0  13     9668.71     9158.57    351.29 o
   5   0  13        6.91        3.92     20.56 o
   7   0  13      478.10      396.24     64.82 o
   9   0  13       14.04       24.20     31.44 o
  11   0  13     2719.10     2724.52    139.14 o
 -13   1  13       72.56       87.53     34.79 o
 -12   1  13     2162.73     2291.48     75.20 o
 -11   1  13       19.99       36.22     29.46 o
 -10   1  13     1033.37      981.95     51.19 o
  -9   1  13     1793.63     1903.82     61.10 o
  -8   1  13      994.75     1018.03     68.57 o
  -7   1  13     2906.50     3073.52     74.96 o
  -6   1  13      188.70      124.49     18.87 o
  -5   1  13     1579.15     1628.92     42.40 o
  -4   1  13      212.77      190.36     32.46 o
  -3   1  13      602.64      602.73     30.51 o
  -2   1  13      438.24      497.37     29.00 o
  -1   1  13      374.48      319.18     24.57 o
   0   1  13     1779.67     1775.88     49.96 o
   1   1  13     2920.00     2829.26     96.80 o
   2   1  13      107.14      160.05     26.09 o
   3   1  13     2410.46     2395.69     73.53 o
   4   1  13      278.47      287.49     27.23 o
   5   1  13     8642.61     8354.53    163.11 o
   6   1  13     1374.79     1449.91     51.57 o
   7   1  13     2202.98     2208.13     65.28 o
   8   1  13        4.43       12.74     19.73 o
   9   1  13      514.66      354.72     53.52 o
  10   1  13      276.51      248.62     37.67 o
  11   1  13      495.63      477.50     47.96 o
  12   1  13      517.46      473.48     49.32 o
 -13   2  13        9.21      -17.44     30.64 o
 -12   2  13      195.79      166.42     34.34 o
 -11   2  13      454.90      516.73     41.45 o
 -10   2  13       21.96       32.96     26.46 o
  -9   2  13      372.25      332.46     32.58 o
  -8   2  13       29.46       65.42     24.02 o
  -7   2  13      122.69      152.27     24.21 o
  -6   2  13      660.46      713.64     30.85 o
  -5   2  13     1384.70     1305.44     37.42 o
  -4   2  13     3544.80     3725.70     81.04 o
  -3   2  13      595.59      604.75     31.14 o
  -2   2  13     3620.51     3553.10     79.20 o
  -1   2  13       74.05       71.71     18.32 o
   0   2  13     9474.76     9192.80    170.92 o
   1   2  13      556.71      565.78     37.73 o
   2   2  13     4998.92     5092.16    122.46 o
   3   2  13     2707.58     2557.82     76.23 o
   4   2  13      503.68      481.30     31.14 o
   5   2  13       21.37       20.02     18.80 o
   6   2  13     1931.39     1826.25     57.36 o
   7   2  13     1003.91      922.36     56.94 o
   8   2  13      581.22      596.16     38.85 o
   9   2  13       35.16       28.24     23.44 o
  10   2  13      844.00      841.72     47.84 o
  11   2  13      665.11      700.28     47.26 o
  12   2  13       79.84       59.36     29.59 o
 -13   3  13      270.04      238.73     37.87 o
 -12   3  13     2635.47     2719.47     81.93 o
 -11   3  13        7.15       23.26     29.58 o
 -10   3  13     3905.35     3952.53     97.00 o
  -9   3  13      149.41      201.73     29.37 o
  -8   3  13     3093.48     3157.02     78.87 o
  -7   3  13      538.56      498.97     46.62 o
  -6   3  13       18.38       43.86     19.55 o
  -5   3  13      308.83      323.59     26.12 o
  -4   3  13      261.49      239.12     23.02 o
  -3   3  13       92.16       96.14     18.89 o
  -2   3  13       41.48       51.37     17.83 o
  -1   3  13       64.58       81.35     21.91 o
   0   3  13     2480.26     2237.68     87.49 o
   1   3  13    11893.37    11585.67    210.91 o
   2   3  13      614.30      584.04     32.50 o
   3   3  13     2053.15     1893.87     98.06 o
   4   3  13      605.52      585.84     33.66 o
   5   3  13        0.93       -2.78     17.94 o
   6   3  13     1965.15     2079.32     62.28 o
   7   3  13      185.34      216.52     26.76 o
   8   3  13      504.03      508.16     48.18 o
   9   3  13       29.45      -24.97     22.67 o
  10   3  13      444.54      470.16     38.71 o
  11   3  13      190.30      153.30     30.77 o
  12   3  13     1239.99     1214.14     61.48 o
 -13   4  13      461.87      537.31     46.30 o
 -12   4  13      461.60      477.59     64.41 o
 -11   4  13     1454.05     1597.25     61.41 o
 -10   4  13       51.03       15.13     31.20 o
  -9   4  13     1624.61     1599.42     70.84 o
  -8   4  13      102.64      121.38     28.35 o
  -7   4  13        9.71       11.02     18.12 o
  -6   4  13     5378.27     5184.82    107.87 o
  -5   4  13      671.14      724.59     35.09 o
  -4   4  13     4813.86     4952.91     90.13 o
  -3   4  13      163.17      130.05     20.38 o
  -2   4  13     4837.34     4532.03     95.10 o
  -1   4  13     2118.01     2060.55     56.51 o
   0   4  13      541.93      448.32     31.92 o
   1   4  13      770.10      748.27     35.52 o
   2   4  13      392.23      346.14     42.16 o
   3   4  13      100.77       42.33     44.28 o
   4   4  13       77.71       96.91     20.82 o
   5   4  13     1041.27      932.01     42.62 o
   6   4  13      559.24      589.34     45.47 o
   7   4  13      985.54     1103.29     49.40 o
   8   4  13     1143.52     1121.66     50.46 o
   9   4  13      210.66      224.24     30.72 o
  10   4  13     1362.67     1334.65     76.52 o
  11   4  13      772.92      770.85     48.86 o
  12   4  13        8.07        2.87     29.50 o
 -13   5  13        1.85      -25.42     31.35 o
 -12   5  13        2.88       -8.42     29.79 o
 -11   5  13       99.25       54.54     35.51 o
 -10   5  13       78.39       84.78     28.02 o
  -9   5  13      760.95      784.25     42.94 o
  -8   5  13       10.83       23.96     20.07 o
  -7   5  13     3665.61     3622.26     75.04 o
  -6   5  13       53.38       23.35     19.42 o
  -5   5  13      781.33      804.71     36.82 o
  -4   5  13      520.61      488.17     25.25 o
  -3   5  13     1578.29     1610.03     48.21 o
  -2   5  13        2.40       10.25     17.41 o
  -1   5  13     3727.83     3609.84     80.60 o
   0   5  13     4963.77     4770.29    140.51 o
   1   5  13     7849.86     7808.30    150.07 o
   2   5  13      255.42      232.00     29.21 o
   3   5  13     3852.12     3763.39    120.31 o
   4   5  13      201.33      182.93     23.53 o
   5   5  13      946.51      859.36     40.79 o
   6   5  13     1113.30     1018.13     45.22 o
   7   5  13       17.05       36.52     22.55 o
   8   5  13      127.09      146.26     26.18 o
   9   5  13      541.04      572.75     40.28 o
  10   5  13      593.90      609.31     42.87 o
  11   5  13      197.60      177.73     33.62 o
  12   5  13        5.95       38.88     29.95 o
 -12   6  13        2.03       10.15     29.81 o
 -11   6  13       17.76      -25.41     27.36 o
 -10   6  13      152.41      158.23     36.17 o
  -9   6  13      164.63      178.66     29.85 o
  -8   6  13      831.37      858.48     38.01 o
  -7   6  13     2633.84     2682.49     62.32 o
  -6   6  13        5.41      -19.44     19.38 o
  -5   6  13     1134.49     1113.19     41.97 o
  -4   6  13        6.70       35.76     18.98 o
  -3   6  13       18.45       27.01     15.40 o
  -2   6  13      240.46      234.26     23.86 o
  -1   6  13     1684.24     1589.41     54.52 o
   0   6  13     7618.83     7265.00    140.77 o
   1   6  13      159.89      169.95     22.35 o
   2   6  13      555.04      570.03     32.55 o
   3   6  13       65.20       76.15     19.75 o
   4   6  13     1427.57     1450.26     59.32 o
   5   6  13       53.56       61.37     20.41 o
   6   6  13       35.15       36.82     20.32 o
   7   6  13       18.89        1.35     20.95 o
   8   6  13       37.92       31.65     22.47 o
   9   6  13     1577.31     1515.97     58.01 o
  10   6  13      127.28      174.73     34.69 o
  11   6  13     4569.45     4750.24    162.56 o
  12   6  13       11.52       33.39     30.65 o
 -12   7  13      523.63      568.07     46.02 o
 -11   7  13        5.57       11.34     28.17 o
 -10   7  13     1777.93     1765.58     63.57 o
  -9   7  13      532.33      633.18     51.71 o
  -8   7  13      211.89      278.81     26.74 o
  -7   7  13     2064.14     2028.07     60.72 o
  -6   7  13       34.68       52.50     21.21 o
  -5   7  13      317.31      377.64     28.45 o
  -4   7  13      893.28      880.57     37.91 o
  -3   7  13      410.86      345.35     24.87 o
  -2   7  13     1607.66     1525.56     47.10 o
  -1   7  13     1617.24     1492.75     48.28 o
   0   7  13      487.52      472.43     29.44 o
   1   7  13     5535.00     5394.72    111.19 o
   2   7  13       83.49      107.31     20.56 o
   3   7  13     3958.46     3769.19     87.07 o
   4   7  13      672.31      598.22     66.38 o
   5   7  13      123.19      172.65     24.50 o
   6   7  13      923.83      964.91     46.04 o
   7   7  13       34.85        8.54     22.01 o
   8   7  13     2741.44     2622.45     84.33 o
   9   7  13       99.65       66.83     26.52 o
  10   7  13      631.29      661.07     45.26 o
  11   7  13      134.04      174.00     33.85 o
 -12   8  13      179.38      204.64     36.22 o
 -11   8  13      426.91      475.29     41.14 o
 -10   8  13      134.24       87.94     29.49 o
  -9   8  13        7.09      -14.00     20.59 o
  -8   8  13     3951.60     4101.41    111.59 o
  -7   8  13      145.15      102.15     34.29 o
  -6   8  13     1242.94     1273.07     55.24 o
  -5   8  13        9.38       -3.26     11.29 o
  -4   8  13     5085.63     5233.24    125.72 o
  -3   8  13      351.92      378.75     30.99 o
  -2   8  13     5649.41     5655.13    128.81 o
  -1   8  13     1341.87     1378.38     68.45 o
   0   8  13     3270.43     3333.30     90.27 o
   1   8  13      686.53      585.99     50.22 o
   2   8  13     1262.31     1383.47     53.66 o
   3   8  13       64.93       47.80     19.01 o
   4   8  13     1114.90     1127.85     49.90 o
   5   8  13      182.63      161.25     29.88 o
   6   8  13      264.99      299.64     29.86 o
   7   8  13      597.40      614.51     39.27 o
   8   8  13      472.62      489.49     37.62 o
   9   8  13        0.16      -12.93     24.42 o
  10   8  13      324.70      257.33     34.55 o
  11   8  13       80.80       73.01     31.12 o
 -11   9  13        2.60       24.78     26.25 o
 -10   9  13      986.98     1040.92     70.98 o
  -9   9  13        5.72       -9.24     24.47 o
  -8   9  13     1175.74     1146.74     50.28 o
  -7   9  13     1548.37     1502.44     53.93 o
  -6   9  13        3.00        2.50     20.30 o
  -5   9  13     3872.27     3680.89     86.36 o
  -4   9  13      363.40      347.41     28.12 o
  -3   9  13      260.58      265.62     43.35 o
  -2   9  13      325.51      305.47     22.34 o
  -1   9  13     1600.61     1505.90     41.69 o
   0   9  13      531.91      548.28     32.14 o
   1   9  13      607.49      668.85     34.60 o
   2   9  13      138.79      169.23     22.53 o
   3   9  13        6.05       -3.19     20.54 o
   4   9  13       20.66        3.84     17.92 o
   5   9  13     1046.42      952.96     43.92 o
   6   9  13     3052.90     3034.20     96.51 o
   7   9  13      450.92      428.34     43.74 o
   8   9  13     1337.48     1393.46     69.00 o
   9   9  13      170.23      164.70     36.24 o
  10   9  13      415.76      446.33     49.14 o
  11   9  13      203.19      217.49     46.19 o
 -11  10  13      380.91      384.93     60.88 o
 -10  10  13       13.00      -27.97     40.90 o
  -9  10  13      980.11     1012.98     60.33 o
  -8  10  13      368.72      353.43     41.05 o
  -7  10  13      101.54       69.66     30.45 o
  -6  10  13      428.93      420.29     40.15 o
  -5  10  13     1143.92     1132.85     57.13 o
  -4  10  13      139.11      126.59     28.01 o
  -3  10  13      119.73      134.63     31.71 o
  -2  10  13      225.18      224.32     24.55 o
  -1  10  13      537.76      642.01     34.74 o
   0  10  13     2471.55     2285.60     73.65 o
   1  10  13      853.69      813.95     48.35 o
   2  10  13      119.95       81.59     33.07 o
   3  10  13      419.23      406.53     37.65 o
   4  10  13      244.98      235.49     35.01 o
   5  10  13      459.22      436.66     56.43 o
   6  10  13        2.74       27.75     37.84 o
   7  10  13     3286.56     3252.02    103.63 o
   8  10  13      387.61      334.47     41.30 o
   9  10  13      855.82      812.27     58.76 o
  10  10  13     1227.03     1348.61     83.35 o
 -11  11  13      442.35      487.09    102.77 o
 -10  11  13      148.36      121.71     37.66 o
  -9  11  13      712.62      759.23     59.35 o
  -8  11  13       41.39       32.43     32.69 o
  -7  11  13     1619.26     1692.93     69.98 o
  -6  11  13      299.96      271.78     60.25 o
  -5  11  13      707.04      671.39     57.74 o
  -4  11  13      176.99      236.83     48.96 o
  -3  11  13     2410.46     2464.42     78.17 o
  -2  11  13      656.77      644.42     45.75 o
  -1  11  13      303.93      303.73     27.59 o
   0  11  13      760.51      768.45     50.02 o
   1  11  13     1008.87     1084.60     82.58 o
   2  11  13      106.29       84.27     35.28 o
   3  11  13     2847.88     2901.28     90.26 o
   4  11  13       10.32       -0.70     25.34 o
   5  11  13     3418.80     3222.76    120.28 o
   6  11  13      387.86      410.48     43.77 o
   7  11  13     1353.90     1281.38     68.59 o
   8  11  13      236.38      246.13     66.21 o
   9  11  13      326.50      320.80     44.22 o
  10  11  13      901.90      990.18     66.52 o
 -10  12  13       38.17       17.05     38.16 o
  -9  12  13      197.67      184.49     45.52 o
  -8  12  13      823.65      814.06     56.16 o
  -7  12  13        6.57       -3.93     28.43 o
  -6  12  13     3835.66     3918.57    112.98 o
  -5  12  13     2548.05     2352.02     81.25 o
  -4  12  13     2074.85     2040.77    143.52 o
  -3  12  13      398.70      393.22     73.18 o
  -2  12  13       21.89       -3.98     22.91 o
  -1  12  13       20.14       -5.81     18.92 o
   0  12  13       38.75       50.91     20.85 o
   1  12  13      577.22      578.48     35.84 o
   2  12  13     2207.47     2233.87     77.72 o
   3  12  13       89.41       96.13     27.65 o
   4  12  13     1951.79     1897.55     72.83 o
   5  12  13       12.52       28.59     18.14 o
   6  12  13      761.13      701.81     52.48 o
   7  12  13      302.52      348.65     50.03 o
   8  12  13      131.66      171.34     38.12 o
   9  12  13      637.86      691.81     74.08 o
  -9  13  13       12.15      -12.64     33.56 o
  -8  13  13     1220.52     1302.75     81.15 o
  -7  13  13      126.10       77.67     33.74 o
  -6  13  13      585.83      651.14     49.24 o
  -5  13  13       12.34       25.41     27.61 o
  -4  13  13      201.52      232.31     34.71 o
  -3  13  13      581.37      495.81     40.79 o
  -2  13  13       94.17       67.97     27.58 o
  -1  13  13      199.04      188.87     25.46 o
   0  13  13      225.34      252.91     27.47 o
   1  13  13       10.03      -12.70     21.24 o
   2  13  13     1547.24     1511.14     64.26 o
   3  13  13       19.58       -2.14     25.66 o
   4  13  13      880.50      868.03     55.33 o
   5  13  13     1473.12     1414.77    174.62 o
   6  13  13      120.97       57.67     54.83 o
   7  13  13      561.85      522.39     50.37 o
   8  13  13      304.15      361.35     57.38 o
   9  13  13      246.93      315.17     51.31 o
  -9  14  13      802.10      759.07     59.31 o
  -8  14  13     1357.57     1375.80    104.11 o
  -7  14  13     1051.53      992.63     62.33 o
  -6  14  13      233.51      190.29     66.62 o
  -5  14  13     1206.06     1042.29     71.07 o
  -4  14  13     2382.42     2413.26     83.30 o
  -3  14  13     1240.57     1295.03    136.61 o
  -2  14  13      796.59      808.15     49.60 o
  -1  14  13        0.22       -1.62     24.50 o
   0  14  13       70.53      122.44     24.69 o
   1  14  13     1604.99     1705.93     68.46 o
   2  14  13      657.40      660.07     47.44 o
   3  14  13        2.01      -12.74     25.00 o
   4  14  13     1046.31     1090.51     79.28 o
   5  14  13     1041.61     1125.39     85.59 o
   6  14  13     1506.11     1524.10     98.08 o
   7  14  13       66.98       53.48     34.35 o
   8  14  13       91.58      115.24     38.62 o
  -8  15  13       43.51       49.61     48.95 o
  -7  15  13      124.31       99.00     40.62 o
  -6  15  13       90.97       70.54     30.83 o
  -5  15  13     1395.42     1318.72     66.65 o
  -4  15  13     3955.79     4035.99    116.55 o
  -3  15  13     1677.65     1768.81     80.02 o
  -2  15  13      888.02      901.18     53.64 o
  -1  15  13     2290.36     2432.61     81.31 o
   0  15  13       51.39       42.19     23.36 o
   1  15  13     1611.22     1591.33     69.44 o
   2  15  13      197.96      230.26     35.33 o
   3  15  13      182.33      189.76     34.77 o
   4  15  13      297.89      275.16     55.59 o
   5  15  13      258.89      206.00     38.77 o
   6  15  13       62.48       66.35     32.12 o
   7  15  13      717.52      674.40     57.40 o
  -7  16  13      380.32      381.07     60.00 o
  -6  16  13      213.84      138.60     41.83 o
  -5  16  13      183.04      147.97     36.44 o
  -4  16  13     1314.14     1357.83     66.76 o
  -3  16  13       79.21       87.68     31.18 o
  -2  16  13       95.69      140.32     32.58 o
  -1  16  13      372.46      449.27     43.63 o
   0  16  13      346.63      342.51     37.73 o
   1  16  13       10.20        3.03     33.58 o
   2  16  13      365.10      353.04     40.75 o
   3  16  13       99.65      110.60     50.24 o
   4  16  13      232.33      287.96     40.39 o
   5  16  13      641.65      615.55     52.83 o
   6  16  13        4.52      -10.83     19.70 o
  -6  17  13      558.47      589.98     68.14 o
  -5  17  13       23.88        7.74     43.05 o
  -4  17  13      217.24      253.11     51.00 o
  -3  17  13     3145.20     3064.90    125.93 o
  -2  17  13      274.02      212.84     45.83 o
  -1  17  13      326.43      266.19     47.49 o
   0  17  13      213.08      191.63     45.28 o
   1  17  13     1776.22     1810.37     92.95 o
   2  17  13        4.10      -48.00     56.47 o
   3  17  13       92.77       66.71     68.75 o
   4  17  13      131.17       71.59     65.51 o
   5  17  13       77.89      108.24     47.89 o
  -4  18  13      392.28      369.14     57.95 o
  -3  18  13       65.17       63.23     42.06 o
  -2  18  13      705.19      855.80    140.95 o
  -1  18  13       39.13       36.95     37.70 o
   0  18  13     1002.84      955.31    116.19 o
   1  18  13       62.78       34.42     65.90 o
   2  18  13     2163.20     2206.21    108.55 o
   3  18  13      147.77      197.40     51.87 o
 -12   0  14      165.95      213.43     67.65 o
 -10   0  14        5.82       71.16     53.74 o
  -8   0  14      243.92      169.75     53.55 o
  -6   0  14      452.60      522.33     67.90 o
  -4   0  14      146.43      250.91     34.17 o
  -2   0  14     1031.65      987.19     57.45 o
   0   0  14     2022.36     2213.91    102.00 o
   2   0  14    11352.97    10718.77    394.48 o
   4   0  14      383.35      384.66     63.09 o
   6   0  14      113.02       65.50     33.01 o
   8   0  14      109.11      146.79     41.46 o
  10   0  14     2402.27     2507.15    212.29 o
  12   0  14      763.24      793.78    106.34 o
 -12   1  14      525.08      566.36     60.47 o
 -11   1  14      458.22      587.45     60.37 o
 -10   1  14       73.66       72.53     38.21 o
  -9   1  14      791.40      873.88     63.19 o
  -8   1  14     3643.64     3698.93    125.82 o
  -7   1  14      377.88      411.12     45.72 o
  -6   1  14     2835.14     3035.48     83.75 o
  -5   1  14      760.25      599.80     32.07 o
  -4   1  14      159.69      235.79     23.96 o
  -3   1  14      155.71      147.37     21.43 o
  -2   1  14      407.25      472.63     38.70 o
  -1   1  14      367.11      368.62     27.34 o
   0   1  14      900.92      877.90     39.64 o
   1   1  14     5491.18     5038.01    241.80 o
   2   1  14    22864.58    22288.77    445.93 o
   3   1  14     1065.55     1097.29     68.34 o
   4   1  14     1678.49     1592.35     52.71 o
   5   1  14      413.95      394.84     30.68 o
   6   1  14       15.58       -0.30     20.37 o
   7   1  14     1674.91     1693.49     57.43 o
   8   1  14       17.63       -5.00     21.26 o
   9   1  14      180.89      169.14     27.49 o
  10   1  14      139.85      109.41     24.31 o
  11   1  14       13.04       22.20     27.14 o
  12   1  14        1.26        2.13     20.96 o
 -12   2  14       98.64       39.21     68.53 o
 -11   2  14     1056.73     1018.99     72.93 o
 -10   2  14       16.37       41.23     36.22 o
  -9   2  14      825.86      744.59     99.73 o
  -8   2  14       92.51       58.29     33.97 o
  -7   2  14     1779.35     1906.76     82.10 o
  -6   2  14      242.61      259.75     29.36 o
  -5   2  14      897.36     1034.42     39.92 o
  -4   2  14      435.61      461.35     29.00 o
  -3   2  14     3220.05     3087.67     73.06 o
  -2   2  14      218.34      251.77     24.74 o
  -1   2  14     1956.55     1848.40     53.01 o
   0   2  14       44.05       68.11     19.17 o
   1   2  14    15049.28    14788.65    304.47 o
   2   2  14     6362.85     6023.92    123.30 o
   3   2  14     1502.96     1548.99     64.89 o
   4   2  14       70.80       34.68     19.62 o
   5   2  14       17.18       51.02     20.75 o
   6   2  14      139.70      118.45     24.11 o
   7   2  14       67.09       53.02     23.52 o
   8   2  14       43.15        8.83     22.16 o
   9   2  14      373.73      353.36     34.69 o
  10   2  14      163.00      120.65     28.86 o
  11   2  14       72.78       83.19     37.81 o
  12   2  14      926.08     1015.95     58.36 o
 -12   3  14      431.37      468.60     49.12 o
 -11   3  14     1103.92     1278.84    106.07 o
 -10   3  14       33.92       28.16     67.02 o
  -9   3  14     2983.11     2993.62    112.96 o
  -8   3  14      306.38      304.86     43.37 o
  -7   3  14       28.40       31.81     24.48 o
  -6   3  14     1196.07     1007.22     78.88 o
  -5   3  14      842.07      780.80     58.73 o
  -4   3  14      119.63       71.35     19.54 o
  -3   3  14       17.52      -11.15     17.78 o
  -2   3  14      783.57      864.69     45.99 o
  -1   3  14       61.64       45.09     23.65 o
   0   3  14      275.47      264.52     25.07 o
   1   3  14       29.62       27.75     18.29 o
   2   3  14        7.95       -3.36     18.28 o
   3   3  14     1608.36     1718.60     81.78 o
   4   3  14        1.44       -8.20     17.79 o
   5   3  14     5952.39     5836.51    124.34 o
   6   3  14       13.87       -5.72     20.03 o
   7   3  14     1618.28     1687.99     58.36 o
   8   3  14        8.08       -7.21     22.01 o
   9   3  14      847.35      863.61     48.27 o
  10   3  14      193.56      206.90     32.66 o
  11   3  14      100.46       84.79     29.73 o
 -12   4  14       24.16      -16.24     34.15 o
 -11   4  14       86.16       48.00     34.68 o
 -10   4  14     1060.92      983.70     57.48 o
  -9   4  14       44.78       74.56     37.94 o
  -8   4  14      650.14      569.11     71.06 o
  -7   4  14      710.96      677.41     42.36 o
  -6   4  14       12.67        5.48     22.52 o
  -5   4  14     1712.37     1664.19     59.27 o
  -4   4  14        0.77       39.55     18.64 o
  -3   4  14     2983.95     2848.33     72.78 o
  -2   4  14      161.57      175.86     22.70 o
  -1   4  14     4280.79     4241.41     92.52 o
   0   4  14     1767.84     1717.30     58.35 o
   1   4  14      592.94      597.77     33.91 o
   2   4  14      531.85      481.22     47.69 o
   3   4  14      224.80      159.99     58.58 o
   4   4  14     2904.03     2899.57     74.96 o
   5   4  14       50.81       29.26     20.47 o
   6   4  14     3032.90     2875.66     77.16 o
   7   4  14       26.19       31.17     22.04 o
   8   4  14     1043.74     1053.41     51.54 o
   9   4  14     1332.76     1281.34     59.06 o
  10   4  14      105.89       86.72     29.14 o
  11   4  14        4.94       -7.33     27.46 o
 -12   5  14     1030.84     1015.87    153.26 o
 -11   5  14       46.90       32.90     53.01 o
 -10   5  14     2009.71     2091.16     77.82 o
  -9   5  14       50.17       27.23     29.24 o
  -8   5  14     4049.63     4470.92    144.04 o
  -7   5  14       56.59       54.07     26.46 o
  -6   5  14     1989.66     2008.36     70.85 o
  -5   5  14      129.69      157.90     41.39 o
  -4   5  14     2857.55     2615.11    102.53 o
  -3   5  14      441.08      406.80     28.29 o
  -2   5  14      190.66      236.93     24.85 o
  -1   5  14       24.86       36.43     18.28 o
   0   5  14     6610.11     6652.35    151.35 o
   1   5  14     1078.93     1071.66     41.32 o
   2   5  14       26.54       12.97     22.90 o
   3   5  14      403.08      440.20     43.20 o
   4   5  14      681.84      665.11     39.88 o
   5   5  14       21.95       27.71     20.26 o
   6   5  14     2734.91     2610.58     73.15 o
   7   5  14     1254.52     1248.49     53.42 o
   8   5  14      119.03      111.60     31.05 o
   9   5  14      275.96      317.24     56.88 o
  10   5  14      234.63      239.06     39.67 o
  11   5  14       43.20        6.20     27.92 o
 -12   6  14       12.55      -25.17     35.25 o
 -11   6  14      243.71      235.71     55.77 o
 -10   6  14       16.18       34.24     32.88 o
  -9   6  14      270.43      286.02     45.64 o
  -8   6  14      255.04      233.84     32.65 o
  -7   6  14       94.40      122.76     29.82 o
  -6   6  14     1741.09     1761.64     63.28 o
  -5   6  14      276.16      270.33     31.68 o
  -4   6  14     1370.78     1281.53     52.51 o
  -3   6  14      481.62      429.64     29.54 o
  -2   6  14      645.38      618.07     33.59 o
  -1   6  14      205.66      188.31     33.33 o
   0   6  14       21.50       45.51     18.61 o
   1   6  14      308.01      286.56     30.52 o
   2   6  14      357.84      345.23     35.95 o
   3   6  14     1371.38     1427.45     49.59 o
   4   6  14     1786.97     1589.80    107.22 o
   5   6  14       29.05        9.84     20.35 o
   6   6  14       18.74       -6.64     20.10 o
   7   6  14       53.48       40.95     22.93 o
   8   6  14     2064.24     2075.03     67.79 o
   9   6  14      217.64      188.00     31.22 o
  10   6  14     1139.99     1082.25     56.82 o
  11   6  14        2.90       -4.95     27.37 o
 -12   7  14        2.10      -21.37     45.35 o
 -11   7  14      696.27      802.59     57.22 o
 -10   7  14      385.16      395.14     64.48 o
  -9   7  14     1147.69     1117.48     96.07 o
  -8   7  14     2520.23     2454.99     80.66 o
  -7   7  14       30.14       13.74     35.13 o
  -6   7  14      474.11      480.56     39.22 o
  -5   7  14       65.56       65.43     24.92 o
  -4   7  14     1520.13     1357.54     82.65 o
  -3   7  14     1288.65     1375.53     46.48 o
  -2   7  14      788.73      795.95     37.84 o
  -1   7  14       59.65       58.43     20.79 o
   0   7  14      107.19      154.92     22.28 o
   1   7  14     1210.93     1211.54     43.76 o
   2   7  14       22.44       58.66     19.90 o
   3   7  14     2323.64     2437.02     66.54 o
   4   7  14     1429.57     1449.03     57.26 o
   5   7  14     1797.41     1570.89     54.37 o
   6   7  14      110.89       93.75     24.52 o
   7   7  14     1074.11     1087.27     51.54 o
   8   7  14       30.66       27.35     26.19 o
   9   7  14     1081.73     1060.71     53.93 o
  10   7  14       22.45       60.18     29.07 o
  11   7  14      779.91      799.09     87.09 o
 -11   8  14      198.88      249.00     42.24 o
 -10   8  14      168.74      153.69     37.05 o
  -9   8  14     1190.15     1199.13     99.92 o
  -8   8  14       28.89       63.61     30.48 o
  -7   8  14     1804.69     1751.70     68.49 o
  -6   8  14      167.87      146.43     29.77 o
  -5   8  14     3922.02     3733.35    285.73 o
  -4   8  14      171.90      113.80     26.61 o
  -3   8  14     4110.85     4004.05    128.17 o
  -2   8  14     1431.53     1297.26    106.22 o
  -1   8  14     3068.23     2811.32    139.97 o
   0   8  14      504.43      537.68     41.63 o
   1   8  14      351.60      323.58     33.92 o
   2   8  14      199.17      188.01     24.12 o
   3   8  14      251.12      236.99     26.54 o
   4   8  14     1183.69     1188.08     63.02 o
   5   8  14      331.45      302.71     30.08 o
   6   8  14       28.19       22.06     22.14 o
   7   8  14      251.96      210.92     29.73 o
   8   8  14        2.14      -25.49     23.16 o
   9   8  14      166.65      149.20     31.65 o
  10   8  14      490.04      524.30     52.35 o
 -11   9  14      788.78      941.53     76.99 o
 -10   9  14      261.48      136.48     78.55 o
  -9   9  14      396.35      404.15     42.95 o
  -8   9  14      369.29      301.72     56.66 o
  -7   9  14        3.23       -9.83     22.18 o
  -6   9  14      738.17      738.02     50.64 o
  -5   9  14      127.49       62.02     30.03 o
  -4   9  14     1571.90     1540.20    140.72 o
  -3   9  14     1727.94     1556.47    160.49 o
  -2   9  14     1736.68     1696.48    156.05 o
  -1   9  14       19.70       20.58     17.22 o
   0   9  14       36.65       28.14     21.56 o
   1   9  14       55.27       24.02     18.08 o
   2   9  14      466.32      453.67     80.30 o
   3   9  14       32.86       13.72     24.63 o
   4   9  14     1650.73     1535.03     65.78 o
   5   9  14      781.17      841.40     53.89 o
   6   9  14      151.87      125.00     32.32 o
   7   9  14     1278.81     1360.46     87.79 o
   8   9  14      163.77      154.97     36.83 o
   9   9  14      827.56      829.84     59.94 o
  10   9  14      199.99      236.45     43.14 o
 -10  10  14      252.05      184.77     57.56 o
  -9  10  14       17.48       13.07     33.26 o
  -8  10  14       42.93       83.06     32.78 o
  -7  10  14       53.54       42.93     69.91 o
  -6  10  14        0.56       20.14     36.32 o
  -5  10  14     1352.24     1389.81     78.47 o
  -4  10  14      144.90       88.75     44.42 o
  -3  10  14     4121.71     3754.63    176.53 o
  -2  10  14      569.85      502.77     38.76 o
  -1  10  14      731.21      680.38     44.10 o
   0  10  14      456.82      453.60     38.38 o
   1  10  14       76.69       55.93     37.45 o
   2  10  14      175.39      178.58     40.19 o
   3  10  14      122.08      155.48     41.05 o
   4  10  14      697.66      656.30     48.32 o
   5  10  14      124.02      122.97     36.41 o
   6  10  14     1842.02     1943.51     78.05 o
   7  10  14      994.71     1042.57     72.24 o
   8  10  14      296.13      281.47     48.21 o
   9  10  14      162.90      197.53     41.75 o
  10  10  14      864.36      814.81     61.94 o
 -10  11  14       76.86       52.84     46.27 o
  -9  11  14      134.51      141.18     38.40 o
  -8  11  14     1303.31     1376.42     96.27 o
  -7  11  14      269.78      294.06     49.76 o
  -6  11  14      799.81      651.56     60.73 o
  -5  11  14      256.03      326.74     49.27 o
  -4  11  14     2598.40     2742.08    107.72 o
  -3  11  14      165.61      139.86     80.88 o
  -2  11  14     1520.65     1485.73     75.25 o
  -1  11  14      551.28      564.63     63.39 o
   0  11  14     1588.46     1615.47     64.65 o
   1  11  14      871.22     1037.16     56.20 o
   2  11  14     1219.59     1199.09    100.23 o
   3  11  14      557.18      575.55     45.00 o
   4  11  14     1573.76     1531.52     98.23 o
   5  11  14       62.08       12.86     17.49 o
   6  11  14      269.22      231.78     37.35 o
   7  11  14      236.39      238.21     39.27 o
   8  11  14      201.48      199.28     39.58 o
   9  11  14       67.15       86.68     38.17 o
  -9  12  14     1259.42     1243.38     83.09 o
  -8  12  14      248.38      284.68     57.96 o
  -7  12  14      691.53      754.21     66.61 o
  -6  12  14       37.42       35.80     38.44 o
  -5  12  14     1252.38     1354.21     78.66 o
  -4  12  14       98.26       36.41     41.16 o
  -3  12  14     1453.81     1449.15    111.99 o
  -2  12  14       68.42       76.41     43.48 o
  -1  12  14       80.63       55.50     27.46 o
   0  12  14      159.22      129.19     30.34 o
   1  12  14     1512.61     1534.09    106.95 o
   2  12  14      352.93      333.85     58.99 o
   3  12  14     2553.91     2686.73     89.67 o
   4  12  14       20.82       -7.76     27.09 o
   5  12  14      681.63      654.55    108.95 o
   6  12  14       31.95       -4.07     29.13 o
   7  12  14       10.33      -23.96     29.98 o
   8  12  14        5.17      -12.85     49.05 o
  -9  13  14      294.57      252.03     44.34 o
  -8  13  14      432.89      466.72     49.69 o
  -7  13  14       10.62      -29.63     40.79 o
  -6  13  14      121.26       86.10     43.21 o
  -5  13  14      361.64      375.14     53.79 o
  -4  13  14        0.22        5.24     32.80 o
  -3  13  14      683.76      645.83     59.47 o
  -2  13  14      213.44      280.34     72.40 o
  -1  13  14     1037.67      998.52    181.51 o
   0  13  14       21.47        9.49     26.65 o
   1  13  14      272.82      320.68     37.61 o
   2  13  14       73.92       89.27     29.83 o
   3  13  14      843.53      903.11     60.20 o
   4  13  14     1887.63     2016.61     78.12 o
   5  13  14      930.26      884.82     58.39 o
   6  13  14      103.73      114.54     35.96 o
   7  13  14      704.88      757.46     57.67 o
   8  13  14       18.10        6.11     34.02 o
  -8  14  14       38.10       54.71     45.94 o
  -7  14  14      816.11      740.90     68.32 o
  -6  14  14      454.21      420.03     57.53 o
  -5  14  14     1044.79     1202.46    108.16 o
  -4  14  14       98.21      121.62     42.54 o
  -3  14  14     1766.37     1876.12     91.04 o
  -2  14  14       17.25       36.11     36.77 o
  -1  14  14     1666.33     1710.15     87.80 o
   0  14  14      106.02      125.91     31.37 o
   1  14  14      816.56      779.90     66.13 o
   2  14  14      297.38      255.68     36.61 o
   3  14  14      301.39      332.45     46.41 o
   4  14  14      325.72      330.84     42.05 o
   5  14  14      944.93      954.69     67.00 o
   6  14  14      659.12      677.89     66.40 o
   7  14  14        2.00       25.30     34.49 o
  -7  15  14      171.28      158.88     62.77 o
  -6  15  14      597.38      570.14     62.98 o
  -5  15  14      110.47       43.37     39.83 o
  -4  15  14     1766.94     1922.58    161.05 o
  -3  15  14       61.74       65.02     38.28 o
  -2  15  14     2056.99     2108.97     94.74 o
  -1  15  14      184.04      141.97     40.37 o
   0  15  14      766.35      829.71     66.62 o
   1  15  14       66.25       21.12     38.72 o
   2  15  14       46.38       63.84     30.79 o
   3  15  14      134.60      134.87     34.72 o
   4  15  14       72.73       71.75     34.75 o
   5  15  14      190.99      205.14     39.44 o
   6  15  14        1.90      -30.00     20.68 o
  -6  16  14        0.48        1.42     28.03 o
  -5  16  14      229.71      271.31     51.06 o
  -4  16  14      521.62      542.09     97.32 o
  -3  16  14       14.50      -13.78     36.92 o
  -2  16  14      280.65      275.23     47.97 o
  -1  16  14       37.10       26.80     38.11 o
   0  16  14        6.06      -14.10     35.13 o
   1  16  14      208.73      243.44     37.91 o
   2  16  14       41.17       85.99     33.28 o
   3  16  14       82.05      112.82     35.24 o
   4  16  14      846.28      834.35     60.08 o
   5  16  14        5.60       29.31     33.86 o
  -4  17  14      534.71      605.42    101.49 o
  -3  17  14      158.07      125.78     70.15 o
  -2  17  14      204.68      287.87     79.95 o
  -1  17  14      235.23      272.73     77.05 o
   0  17  14     1059.51     1084.28    121.17 o
   1  17  14       83.99       51.64     69.64 o
   2  17  14      346.30      550.33     98.41 o
   3  17  14      262.33      261.45     55.21 o
  -1  18  14      141.02      296.30     86.94 o
   0  18  14       92.50       94.75     75.85 o
 -11   0  15      636.48      641.51     86.84 o
  -9   0  15       59.01      155.38     57.22 o
  -7   0  15      803.94      639.35     76.21 o
  -5   0  15     1295.34     1013.65     57.34 o
  -3   0  15       32.49       10.48     26.59 o
  -1   0  15       26.71        6.10     25.97 o
   1   0  15    10038.43     9906.74    265.14 o
   3   0  15      794.83      735.97     80.96 o
   5   0  15      440.02      411.95     68.30 o
   7   0  15     4404.09     4062.78    207.01 o
   9   0  15     1521.86     1638.56     88.81 o
  11   0  15     2561.97     2823.38    123.88 o
 -12   1  15      490.95      466.94     70.03 o
 -11   1  15      815.72      972.08    143.51 o
 -10   1  15      558.66      591.11     58.00 o
  -9   1  15     2410.70     2606.99    106.22 o
  -8   1  15      187.32      153.47     82.68 o
  -7   1  15     5266.16     4960.38    154.30 o
  -6   1  15      214.96      206.31     37.60 o
  -5   1  15     2607.60     2635.03     66.45 o
  -4   1  15     3250.99     3100.96     74.60 o
  -3   1  15      509.86      408.49     31.49 o
  -2   1  15     1084.00     1033.76     42.05 o
  -1   1  15       43.41       51.59     19.51 o
   0   1  15       33.43       26.46     18.48 o
   1   1  15     1121.50     1063.52     42.90 o
   2   1  15      779.27      708.16     75.01 o
   3   1  15      621.65      620.82     36.33 o
   4   1  15       41.67       -1.01     20.74 o
   5   1  15      730.78      768.90     42.11 o
   6   1  15      883.64      895.00     46.40 o
   7   1  15       39.21       23.29     22.21 o
   8   1  15      393.19      433.20     37.24 o
   9   1  15      229.02      259.21     33.09 o
  10   1  15       68.21       47.91     25.61 o
  11   1  15       39.04       29.97     27.17 o
 -12   2  15     1038.62     1156.58    143.04 o
 -11   2  15        9.29       15.32     41.67 o
 -10   2  15      362.57      402.92     77.84 o
  -9   2  15      109.32       97.09     39.95 o
  -8   2  15     1387.96     1378.84     99.63 o
  -7   2  15      234.14      272.38     43.73 o
  -6   2  15     1827.89     1782.45     62.97 o
  -5   2  15      817.27      767.72     44.13 o
  -4   2  15     2205.89     2247.31     60.75 o
  -3   2  15       75.31       -7.68     19.72 o
  -2   2  15     3222.76     3016.23     73.37 o
  -1   2  15      965.08      849.13     39.04 o
   0   2  15      185.72      211.80     24.36 o
   1   2  15      182.68      189.21     34.72 o
   2   2  15     6692.15     6456.23    132.03 o
   3   2  15      531.48      489.64     37.91 o
   4   2  15      128.59      100.10     22.25 o
   5   2  15      368.28      329.66     33.40 o
   6   2  15      315.07      306.60     30.78 o
   7   2  15       59.35       52.76     25.40 o
   8   2  15       62.87       68.72     25.67 o
   9   2  15      472.13      395.73     37.82 o
  10   2  15      205.84      229.29     34.25 o
  11   2  15      301.85      347.69     39.55 o
 -12   3  15      850.78      874.05     72.33 o
 -11   3  15      456.59      442.95     57.52 o
 -10   3  15     1791.42     1944.23     92.09 o
  -9   3  15       72.03       87.28     38.26 o
  -8   3  15      184.87      228.12     57.90 o
  -7   3  15       61.40       64.06     36.40 o
  -6   3  15     1315.52     1174.40     51.75 o
  -5   3  15        5.70       37.60     23.31 o
  -4   3  15     1566.71     1561.88     49.65 o
  -3   3  15       35.61       32.81     19.19 o
  -2   3  15      715.24      732.94     36.42 o
  -1   3  15      267.93      257.75     50.63 o
   0   3  15      106.27      143.51     22.65 o
   1   3  15      137.20      122.04     20.81 o
   2   3  15     4046.87     4017.89     92.25 o
   3   3  15     5848.58     5825.44    202.51 o
   4   3  15     6131.13     6139.19    204.84 o
   5   3  15      357.04      333.78     30.30 o
   6   3  15     3412.66     3228.22     85.14 o
   7   3  15       84.98      115.26     26.68 o
   8   3  15     3826.36     3854.31     99.35 o
   9   3  15       77.19       54.02     27.54 o
  10   3  15     1791.96     1919.91     69.68 o
  11   3  15       54.31       44.56     29.97 o
 -12   4  15      685.82      758.29     68.07 o
 -11   4  15      126.01      153.33     46.94 o
 -10   4  15        7.19       33.41     38.48 o
  -9   4  15      155.03      207.84     43.43 o
  -8   4  15      736.75      861.17     63.02 o
  -7   4  15       39.70       60.99     37.79 o
  -6   4  15     4625.75     4451.08    114.92 o
  -5   4  15        8.55      -15.30     21.73 o
  -4   4  15     1529.48     1482.27     58.02 o
  -3   4  15     3430.06     3456.62     81.28 o
  -2   4  15     1672.59     1665.25     51.62 o
  -1   4  15      277.45      233.14     24.84 o
   0   4  15      754.88      680.11     59.37 o
   1   4  15       13.72       14.41     18.83 o
   2   4  15     1443.59     1455.25     58.70 o
   3   4  15     4368.01     4361.80    145.69 o
   4   4  15      491.25      461.52     43.23 o
   5   4  15      526.54      515.62     36.13 o
   6   4  15      569.43      505.88     36.94 o
   7   4  15      212.58      188.99     28.58 o
   8   4  15      163.71      171.61     29.85 o
   9   4  15       72.51       62.75     28.41 o
  10   4  15      675.56      693.01     47.34 o
  11   4  15      494.11      547.28     46.36 o
 -11   5  15      116.12       88.84     42.39 o
 -10   5  15      529.70      445.98     55.86 o
  -9   5  15     2380.79     2435.92    101.58 o
  -8   5  15       70.78       47.69     39.49 o
  -7   5  15     3026.97     3091.21     90.60 o
  -6   5  15      528.88      604.90     42.25 o
  -5   5  15     2866.38     2870.07     85.19 o
  -4   5  15      597.10      394.00     36.26 o
  -3   5  15       15.23        7.43     19.50 o
  -2   5  15       12.58       11.22     18.96 o
  -1   5  15      269.26      240.57     24.88 o
   0   5  15       40.64       27.73     15.01 o
   1   5  15      478.35      565.66     58.27 o
   2   5  15      111.82      155.98     29.15 o
   3   5  15     2715.38     2685.96     72.45 o
   4   5  15      203.14      224.24     37.61 o
   5   5  15      571.02      515.98     36.07 o
   6   5  15      138.55      165.04     33.77 o
   7   5  15       30.72       13.87     22.87 o
   8   5  15      384.22      430.89     53.71 o
   9   5  15      401.19      342.65     36.43 o
  10   5  15       20.86       24.19     27.81 o
  11   5  15       56.92       69.86     31.42 o
 -11   6  15       66.53      106.32     45.65 o
 -10   6  15     1649.44     1803.94     89.29 o
  -9   6  15       83.41      121.02     39.48 o
  -8   6  15      348.97      255.77     44.61 o
  -7   6  15       25.99       -1.04     26.83 o
  -6   6  15      922.24      885.06     62.42 o
  -5   6  15       51.72       72.37     26.12 o
  -4   6  15       26.69       -3.52     23.34 o
  -3   6  15       76.36       80.70     21.99 o
  -2   6  15       16.92       25.46     19.36 o
  -1   6  15     2936.05     2891.35    117.38 o
   0   6  15      366.59      360.94     40.65 o
   1   6  15     3917.74     4060.10     93.04 o
   2   6  15      170.24      160.11     23.71 o
   3   6  15     6385.86     6270.54    131.58 o
   4   6  15     2125.41     2136.39    158.42 o
   5   6  15      357.13      283.05     30.01 o
   6   6  15      411.95      356.40     46.23 o
   7   6  15     1100.96     1094.26     53.02 o
   8   6  15      605.29      561.67     41.62 o
   9   6  15     1708.67     1785.10     67.89 o
  10   6  15       26.08       31.51     29.47 o
 -11   7  15       67.34      149.41     77.29 o
 -10   7  15       51.42       17.22     39.82 o
  -9   7  15     1509.14     1608.81     84.21 o
  -8   7  15      742.53      797.85     51.04 o
  -7   7  15      874.96      845.36     50.93 o
  -6   7  15      461.49      467.51     39.77 o
  -5   7  15      188.97      227.33     31.79 o
  -4   7  15      333.72      291.51     33.92 o
  -3   7  15      142.21       86.07     27.10 o
  -2   7  15      354.29      314.38     28.06 o
  -1   7  15      544.26      506.84     47.44 o
   0   7  15      283.90      279.73     34.37 o
   1   7  15     1408.46     1399.09     49.43 o
   2   7  15      393.90      413.75     32.29 o
   3   7  15      655.38      731.49     47.61 o
   4   7  15     5243.25     5359.35    146.70 o
   5   7  15      276.41      282.44     34.55 o
   6   7  15     2281.30     2351.80     98.19 o
   7   7  15        2.85       23.24     24.33 o
   8   7  15      540.37      525.14     51.00 o
   9   7  15      214.68      214.64     33.38 o
  10   7  15       21.13       -4.98     28.27 o
 -11   8  15       16.64       19.84     42.07 o
 -10   8  15     2385.94     2355.13    104.63 o
  -9   8  15      145.15      176.48     45.01 o
  -8   8  15     1405.65     1575.35     66.89 o
  -7   8  15      251.48      226.22     35.57 o
  -6   8  15      178.53      212.64     34.94 o
  -5   8  15       51.83       56.54     27.40 o
  -4   8  15     4132.96     4113.72    140.96 o
  -3   8  15       10.41       24.46     25.36 o
  -2   8  15     2548.43     2428.77     65.62 o
  -1   8  15      118.28      120.52     22.51 o
   0   8  15     1653.70     1637.66     52.62 o
   1   8  15     1002.08      959.92     52.63 o
   2   8  15      557.31      588.96     36.17 o
   3   8  15      334.64      367.69     31.54 o
   4   8  15       56.80       46.18     22.88 o
   5   8  15     3860.95     3702.06     92.63 o
   6   8  15        1.14       -1.71     23.68 o
   7   8  15      797.54      812.73     47.41 o
   8   8  15        8.26       -8.89     31.43 o
   9   8  15      853.19      915.35     64.04 o
  10   8  15        2.29      -48.56     32.38 o
 -10   9  15      770.95      668.80     91.82 o
  -8   9  15        2.47      -18.60     27.38 o
  -7   9  15      597.70      604.30     55.64 o
  -6   9  15      317.78      337.40     45.95 o
  -5   9  15      878.65      829.50     91.28 o
  -4   9  15     1762.45     1664.29    118.76 o
  -3   9  15     1854.00     1908.01    127.51 o
  -2   9  15     1521.64     1495.77    101.04 o
  -1   9  15      239.15      263.41     49.80 o
   0   9  15     2131.29     2051.08     90.84 o
   1   9  15      417.45      296.27     52.96 o
   2   9  15       29.62       12.32     24.32 o
   3   9  15      282.40      294.11     37.67 o
   4   9  15     2017.30     2202.85     85.60 o
   5   9  15      274.48      197.68     35.99 o
   6   9  15     1247.47     1344.67     69.78 o
   7   9  15      304.79      304.49     41.76 o
   8   9  15     1156.97     1262.41     71.45 o
   9   9  15      125.51      132.02     37.64 o
 -10  10  15        9.61      -55.93     55.96 o
  -9  10  15       71.63       38.27     42.82 o
  -8  10  15      102.05       96.14     44.39 o
  -7  10  15      171.00      190.88     44.89 o
  -6  10  15      539.18      535.54     68.50 o
  -5  10  15       51.50        7.97     35.16 o
  -4  10  15      276.74      265.73     46.34 o
  -3  10  15      248.54      158.61     39.80 o
  -2  10  15     4954.96     4781.43    254.65 o
  -1  10  15      889.13      941.67     53.14 o
   0  10  15     2157.21     2074.34     73.43 o
   1  10  15      440.71      424.98     40.29 o
   2  10  15        0.92       -6.74     33.19 o
   3  10  15       55.44       26.42     26.82 o
   4  10  15      263.58      270.25     38.29 o
   5  10  15     3184.32     3397.38    129.29 o
   6  10  15       43.58       76.60     32.54 o
   7  10  15     1207.60     1186.73     68.97 o
   8  10  15       48.14       60.96     34.44 o
   9  10  15      286.16      301.60     46.03 o
  -9  11  15      815.50      931.54     75.33 o
  -8  11  15       72.71        1.45     41.44 o
  -7  11  15      589.22      567.07     61.91 o
  -6  11  15      195.57      178.52     46.19 o
  -5  11  15     1461.08     1347.25     79.41 o
  -4  11  15       86.62       17.02     39.28 o
  -3  11  15     4047.87     3811.63    182.36 o
  -2  11  15      589.63      606.11     71.20 o
  -1  11  15     1483.18     1577.91     98.61 o
   0  11  15      985.33      934.39     53.54 o
   1  11  15      634.84      671.00     47.14 o
   2  11  15      939.03      980.65     72.00 o
   3  11  15      524.47      492.57     43.97 o
   4  11  15       26.15        4.86     30.94 o
   5  11  15        5.65        6.86     24.47 o
   6  11  15        2.51       40.61     31.68 o
   7  11  15       53.22       45.37     34.54 o
   8  11  15       19.83       25.25     34.61 o
  -9  12  15      140.30      177.66     50.89 o
  -8  12  15     1476.83     1222.33     82.51 o
  -7  12  15      296.71      301.75     53.08 o
  -6  12  15     2325.21     2270.47    102.51 o
  -5  12  15      129.61      120.54     95.21 o
  -4  12  15      927.30      882.80    107.21 o
  -3  12  15       16.57       -4.31     50.42 o
  -2  12  15      512.82      490.47     53.12 o
  -1  12  15     1407.98     1368.17     76.68 o
   0  12  15      363.04      382.91     40.08 o
   1  12  15      481.43      461.65     42.41 o
   2  12  15      415.30      363.12     39.84 o
   3  12  15      140.70      167.80     34.27 o
   4  12  15      335.93      268.89     38.98 o
   5  12  15      290.22      290.26     41.18 o
   6  12  15       26.39       69.24     62.47 o
   7  12  15        5.26      -14.78     30.51 o
   8  12  15      245.04      299.98     46.46 o
  -8  13  15      301.10      248.15     53.25 o
  -7  13  15       30.52       25.38     42.27 o
  -6  13  15      147.96      199.51     73.03 o
  -5  13  15       86.57       19.86     50.35 o
  -4  13  15      129.81       65.20     47.53 o
  -3  13  15        7.91       29.99     38.45 o
  -2  13  15      719.28      743.65     61.95 o
  -1  13  15        0.71      -48.06     32.04 o
   0  13  15     1889.87     1900.47     73.87 o
   1  13  15        4.85       -8.48     29.56 o
   2  13  15     1070.64     1107.13     78.16 o
   3  13  15      707.62      798.37     57.71 o
   4  13  15       45.59       61.55     33.43 o
   5  13  15       20.36      -24.78     30.78 o
   6  13  15      107.57       93.50     42.69 o
   7  13  15       21.19      -19.74     32.53 o
  -7  14  15      124.57       81.58     48.28 o
  -6  14  15     1284.17     1362.89     88.88 o
  -5  14  15     2056.55     1903.22    328.91 o
  -4  14  15     2930.76     2939.26    149.54 o
  -3  14  15     1481.65     1432.92    137.07 o
  -2  14  15      409.89      469.94     55.47 o
  -1  14  15      129.25      122.58     42.00 o
   0  14  15      663.28      785.85     66.52 o
   1  14  15       18.25       60.38     44.30 o
   2  14  15      183.40      260.11     45.29 o
   3  14  15      162.02      145.62     34.58 o
   4  14  15       69.51       47.61     38.01 o
   5  14  15       26.04       34.92     33.72 o
   6  14  15       31.43       11.08     28.06 o
  -6  15  15       83.38      119.63     47.11 o
  -5  15  15      578.96      730.34     89.75 o
  -4  15  15        2.55       27.10     38.62 o
  -3  15  15     1765.14     1807.05     94.95 o
  -2  15  15       14.36        1.61     36.06 o
  -1  15  15     1863.74     1859.44     96.22 o
   0  15  15        1.17       57.27     38.04 o
   1  15  15      828.88      896.86     59.32 o
   2  15  15       32.44       16.84     29.73 o
   3  15  15      110.98      105.16     34.14 o
   4  15  15     1262.88     1334.20     89.59 o
   5  15  15       11.82      -44.19     29.46 o
  -4  16  15       20.86       37.96    117.25 o
  -3  16  15      566.06      531.07     60.22 o
  -2  16  15        0.06       -7.89     42.06 o
  -1  16  15      325.64      341.03     53.57 o
   0  16  15       12.15       34.18     62.75 o
   1  16  15       29.04       28.49     39.32 o
   2  16  15      457.40      501.36     48.51 o
   3  16  15      296.83      283.95     42.22 o
  -2  17  15      960.48      987.31    120.84 o
  -1  17  15        8.53      -16.45     63.00 o
   0  17  15     1382.83     1593.76    147.16 o
   1  17  15      383.71      349.45     87.12 o
 -10   0  16      843.76      917.84    100.88 o
  -8   0  16       60.40      116.56     54.62 o
  -6   0  16      494.77      489.49     72.57 o
  -4   0  16      241.47      300.50     38.47 o
  -2   0  16     4206.54     3993.24    128.64 o
   0   0  16      751.31      885.61     59.23 o
   2   0  16     8972.57     8680.84    335.81 o
   6   0  16      275.66      261.56     65.67 o
   8   0  16      313.28      219.09     48.20 o
  10   0  16       39.60       50.61     57.02 o
 -11   1  16      122.87      192.75     51.83 o
 -10   1  16      195.67      167.52     45.76 o
  -9   1  16       48.64       18.97     39.84 o
  -8   1  16     3353.91     3423.58    180.47 o
  -7   1  16       60.27       72.28     37.24 o
  -6   1  16     2919.97     2734.49    144.36 o
  -5   1  16      432.15      455.78     37.83 o
  -4   1  16       10.63        7.88     20.06 o
  -3   1  16      701.59      642.41     35.97 o
  -2   1  16        9.76       16.64     19.71 o
  -1   1  16      918.01      913.02     40.64 o
   0   1  16       94.80      100.48     22.81 o
   1   1  16       26.18       14.06     19.93 o
   2   1  16      583.05      568.33     37.14 o
   3   1  16      215.10      244.72     27.72 o
   4   1  16     1055.58     1063.82     85.44 o
   5   1  16     1770.99     1855.77     98.31 o
   6   1  16       79.14       60.83     24.13 o
   7   1  16     2212.99     2305.17     72.62 o
   8   1  16     1026.13     1020.81     53.27 o
   9   1  16       28.04       -3.58     25.61 o
  10   1  16      924.85      852.88     71.82 o
 -11   2  16     1649.02     1729.95     90.85 o
 -10   2  16      842.06      919.17     72.22 o
  -9   2  16      813.86      974.41     70.84 o
  -8   2  16       62.69       75.77     39.96 o
  -7   2  16      795.12      803.53     62.48 o
  -6   2  16      217.29      179.00     45.96 o
  -5   2  16      485.15      495.58     39.41 o
  -4   2  16      501.91      315.69     40.80 o
  -3   2  16     2445.05     2440.80     66.10 o
  -2   2  16      146.29      149.54     24.01 o
  -1   2  16     1256.77     1276.01     46.39 o
   0   2  16      800.56      803.70     39.49 o
   1   2  16      122.41       91.51     31.50 o
   2   2  16     3249.28     3161.01     79.88 o
   3   2  16       47.35       65.66     21.77 o
   4   2  16     1012.52      938.95     52.97 o
   5   2  16        3.39       -3.79     21.11 o
   6   2  16       74.41       42.90     23.78 o
   7   2  16      335.82      320.52     34.06 o
   8   2  16      142.85      134.91     32.90 o
   9   2  16       40.54       15.92     31.78 o
  10   2  16       40.33       36.48     29.04 o
 -11   3  16      174.02       81.17     45.82 o
 -10   3  16     2020.81     2154.59    101.36 o
  -9   3  16        3.30       -5.03     42.38 o
  -8   3  16      166.33      160.54     41.57 o
  -7   3  16       80.68       33.75     35.98 o
  -6   3  16       67.94       24.18     26.22 o
  -5   3  16     1889.66     1783.97     64.97 o
  -4   3  16      712.70      670.39     69.39 o
  -3   3  16     2231.28     2101.81     68.90 o
  -2   3  16      203.97      232.15     25.51 o
  -1   3  16     1176.83     1106.64     44.48 o
   0   3  16        2.39       -4.55     18.79 o
   1   3  16       21.06       -1.35     14.12 o
   2   3  16      497.44      522.48     34.59 o
   3   3  16    10013.49     9868.25    220.11 o
   4   3  16       35.44       42.99     21.62 o
   5   3  16     2851.07     2752.40    108.38 o
   6   3  16      546.38      597.78     41.36 o
   7   3  16     2393.95     2354.96     90.02 o
   8   3  16        0.35        8.13     24.51 o
   9   3  16      693.14      718.08     48.81 o
  10   3  16        5.59       -1.69     27.17 o
 -11   4  16       16.70       13.80     42.07 o
 -10   4  16     1278.19     1519.84     90.22 o
  -9   4  16      523.82      503.51     67.35 o
  -8   4  16      384.33      432.60     51.58 o
  -7   4  16      208.57      251.93     68.30 o
  -6   4  16        7.29        7.23     25.89 o
  -5   4  16      630.45      609.96     42.70 o
  -4   4  16      666.81      597.23     43.26 o
  -3   4  16     3015.24     3111.53     77.13 o
  -2   4  16     2098.74     2125.63     60.87 o
  -1   4  16      338.12      349.66     29.16 o
   0   4  16      201.99      191.31     25.28 o
   1   4  16     1376.68     1329.06     98.14 o
   2   4  16       26.53        9.04     28.86 o
   3   4  16     2948.21     2786.29    161.82 o
   4   4  16      941.61      959.09     47.14 o
   5   4  16       97.96      124.47     26.63 o
   6   4  16     1684.88     1690.06    140.79 o
   7   4  16       59.56       44.31     24.96 o
   8   4  16      983.15      981.21     82.88 o
   9   4  16       88.27       87.34     30.01 o
  10   4  16      970.25     1083.57     68.63 o
 -11   5  16      211.03      287.18     54.12 o
 -10   5  16     1615.42     1763.82    107.35 o
  -9   5  16      155.40      175.02     45.37 o
  -8   5  16     2485.38     2612.00    245.39 o
  -7   5  16      644.05      696.88     92.84 o
  -6   5  16     2479.97     2436.83     80.39 o
  -5   5  16      681.86      690.15     57.84 o
  -4   5  16     1070.69     1135.37     56.40 o
  -3   5  16       61.76       12.54     20.62 o
  -2   5  16      895.48      845.02     40.38 o
  -1   5  16        0.74        1.52     18.37 o
   0   5  16       26.24       20.33     15.08 o
   1   5  16      148.64      150.73     26.75 o
   2   5  16       69.04       71.24     27.62 o
   3   5  16        1.27        8.17     22.68 o
   4   5  16       43.50       48.85     20.99 o
   5   5  16      560.78      643.42     41.17 o
   6   5  16       85.18       38.47     25.49 o
   7   5  16      721.30      761.69     45.97 o
   8   5  16     1165.69     1108.51     55.99 o
   9   5  16       60.03       61.47     29.31 o
  10   5  16       51.05       86.24     38.88 o
 -10   6  16      110.64       65.34     43.83 o
  -9   6  16      205.05      244.84     48.91 o
  -8   6  16        1.54       -3.87     34.52 o
  -7   6  16      836.18      873.06     52.82 o
  -6   6  16      666.55      706.83     63.31 o
  -5   6  16     1730.57     1643.50     87.06 o
  -4   6  16       42.24       61.41     29.40 o
  -3   6  16      261.64      263.16     37.14 o
  -2   6  16      745.60      854.75    104.56 o
  -1   6  16      455.22      520.52     34.14 o
   0   6  16     3343.20     3162.82    188.60 o
   1   6  16       12.15       17.90     20.79 o
   2   6  16      929.17      967.82     46.40 o
   3   6  16     1036.54     1202.53     53.90 o
   4   6  16      988.48     1076.47     56.01 o
   5   6  16        3.55      -15.43     21.89 o
   6   6  16      880.60      889.12     48.21 o
   7   6  16      487.29      466.74     39.32 o
   8   6  16      401.16      351.89     37.36 o
   9   6  16      251.48      231.97     35.54 o
  10   6  16     1730.04     1739.82     73.67 o
 -10   7  16     1506.05     1597.93    161.97 o
  -9   7  16      304.41      385.03     52.51 o
  -8   7  16      371.62      425.47     52.69 o
  -7   7  16      201.98      165.99     47.02 o
  -6   7  16      190.32      180.87     33.35 o
  -5   7  16      300.72      337.92     37.43 o
  -4   7  16        7.34       38.95     27.21 o
  -3   7  16      543.28      598.73     43.37 o
  -2   7  16      466.37      416.37     31.66 o
  -1   7  16     3294.51     3297.26    121.21 o
   0   7  16       11.20       20.15     20.63 o
   1   7  16      921.05      971.13     45.34 o
   2   7  16     2191.42     2321.88     76.15 o
   3   7  16     1701.30     1783.11     58.80 o
   4   7  16      733.53      701.89     41.59 o
   5   7  16     2500.90     2451.96     84.23 o
   6   7  16        4.82        3.74     24.15 o
   7   7  16     1428.37     1427.50     61.47 o
   8   7  16      111.23      153.08     30.76 o
   9   7  16      546.86      659.07     47.45 o
 -10   8  16      125.57      143.45     47.91 o
  -9   8  16      263.27      202.30     46.62 o
  -8   8  16       24.12       73.80     41.18 o
  -7   8  16     1993.29     2112.25     76.86 o
  -6   8  16       54.58       43.44     30.03 o
  -5   8  16     2003.08     2024.17     73.65 o
  -4   8  16       21.43      -20.31     26.17 o
  -3   8  16     1549.48     1420.26     60.71 o
  -2   8  16       96.51       98.78     23.31 o
  -1   8  16     1284.63     1077.52     86.72 o
   0   8  16      557.86      616.64     55.12 o
   1   8  16      232.46      237.67     34.66 o
   2   8  16      803.69      814.72     42.95 o
   3   8  16       75.44       93.00     24.80 o
   4   8  16     3780.92     3705.68     93.19 o
   5   8  16     1148.22     1251.10    104.80 o
   6   8  16      233.96      246.81     38.85 o
   7   8  16      140.31      117.24     35.56 o
   8   8  16      303.76      359.90     69.16 o
   9   8  16       96.67       55.58     38.30 o
  -9   9  16      408.72      314.37     79.85 o
  -8   9  16      228.36      230.33     50.58 o
  -7   9  16      242.26      257.79     49.87 o
  -6   9  16      917.46      864.69     69.14 o
  -5   9  16     2720.15     2570.37    156.94 o
  -4   9  16     1527.61     1399.73    233.51 o
  -3   9  16      647.06      646.50     58.79 o
  -2   9  16      275.71      177.64     34.96 o
  -1   9  16      886.21      889.65     51.84 o
   0   9  16      407.76      449.67     41.34 o
   1   9  16      883.55      996.93     56.05 o
   2   9  16        4.52       51.31     35.92 o
   3   9  16      456.68      423.43     42.43 o
   4   9  16     1485.16     1699.35     72.62 o
   5   9  16       32.51       53.04     61.58 o
   6   9  16      255.74      270.96     40.80 o
   7   9  16     1804.48     1759.89     80.13 o
   8   9  16       21.46        1.71     37.87 o
  -9  10  16      189.59      114.47     42.34 o
  -8  10  16      190.81      142.10     40.38 o
  -7  10  16       25.70       68.78     53.01 o
  -6  10  16      264.77      266.33     46.54 o
  -5  10  16       19.70        5.77     33.32 o
  -4  10  16     2293.49     1536.67    106.78 o
  -3  10  16     1344.81     1085.06    121.90 o
  -2  10  16     1463.45      961.24     88.87 o
  -1  10  16      470.94      396.91     57.55 o
   0  10  16      894.18      746.21    128.35 o
   1  10  16        2.38       -7.25     16.57 o
   2  10  16     1841.75     1918.14     94.65 o
   3  10  16      272.67      273.01     38.15 o
   4  10  16     1705.90     1751.81     73.82 o
   5  10  16      624.38      675.94     66.61 o
   6  10  16      362.33      388.41     58.87 o
   7  10  16       24.97       -3.56     33.37 o
   8  10  16      597.99      643.91     56.83 o
  -8  11  16     1199.15     1069.53     81.48 o
  -7  11  16      195.93      162.43     46.73 o
  -6  11  16      624.00      614.61    118.07 o
  -5  11  16      167.00      145.69     45.34 o
  -4  11  16      231.97      256.90     48.26 o
  -3  11  16       27.85       37.19     29.89 o
  -2  11  16      230.87      261.67     46.21 o
  -1  11  16      299.32      333.09     55.81 o
   0  11  16      321.17      297.47     38.52 o
   1  11  16     1328.25     1418.44     65.05 o
   2  11  16      979.35      957.55     73.56 o
   3  11  16      436.83      448.20     44.50 o
   4  11  16      268.40      275.99     40.76 o
   5  11  16     1288.03     1233.96     70.75 o
   6  11  16       15.26       33.17     33.82 o
   7  11  16      181.30      169.79     40.10 o
  -8  12  16        1.07      -15.73     44.96 o
  -7  12  16     1836.68     1964.77    102.62 o
  -6  12  16      163.54      162.20     48.08 o
  -5  12  16      101.09      154.67     45.78 o
  -4  12  16      113.17      115.71     42.43 o
  -3  12  16      168.06      127.55     39.88 o
  -2  12  16     1104.69     1264.13     78.47 o
  -1  12  16       89.42      115.50     41.98 o
   0  12  16     1829.25     1814.71     76.48 o
   1  12  16      268.87      271.17     38.04 o
   2  12  16     1488.65     1573.13     71.23 o
   3  12  16      882.39      904.81     58.64 o
   4  12  16      394.82      425.74     45.20 o
   5  12  16      223.78      222.68     41.52 o
   6  12  16      435.28      348.35     66.82 o
   7  12  16       84.02       43.61     37.86 o
  -7  13  16       75.73       67.26     48.90 o
  -6  13  16      371.67      438.07     60.06 o
  -5  13  16      172.82       77.80     44.03 o
  -4  13  16      175.52       75.96     90.33 o
  -3  13  16     1150.00     1114.86     76.24 o
  -2  13  16      981.38      909.21     70.94 o
  -1  13  16     1471.27     1362.85     81.83 o
   0  13  16      395.15      396.93     52.66 o
   1  13  16     2926.32     2873.64    148.34 o
   2  13  16      385.32      478.82     46.55 o
   3  13  16     2230.32     2278.43     98.88 o
   4  13  16      823.81      856.16     60.94 o
   5  13  16      695.50      772.78     63.01 o
   6  13  16      568.02      531.38     65.61 o
  -6  14  16      742.26      731.62     92.56 o
  -5  14  16      319.73      380.45     57.84 o
  -4  14  16      448.84      420.14    118.07 o
  -3  14  16      290.99      251.03     52.74 o
  -2  14  16       71.66      104.79     42.19 o
  -1  14  16      235.25      209.25     58.72 o
   0  14  16      119.48       49.50     41.53 o
   1  14  16       71.47       68.71     41.91 o
   2  14  16      476.55      538.02     48.59 o
   3  14  16      193.27      223.25     39.15 o
   4  14  16        9.92       -8.49     31.27 o
   5  14  16       84.20       93.04     38.21 o
  -4  15  16      668.99      656.44     66.10 o
  -3  15  16      120.37      129.10     45.50 o
  -2  15  16     1217.51     1189.89     81.49 o
  -1  15  16      178.46      207.99     48.95 o
   0  15  16      464.50      459.63     92.17 o
   1  15  16       41.55      138.40     44.12 o
   2  15  16       77.97       29.99     31.92 o
   3  15  16      173.36      157.88     38.20 o
  -2  16  16     1137.03     1057.25     79.00 o
  -1  16  16      207.83      212.43     87.82 o
   0  16  16       14.17       19.05     65.74 o
   1  16  16      435.20      469.36     59.92 o
 -11   0  17     3191.62     3609.02    195.53 o
  -9   0  17      938.88     1055.89    107.54 o
  -7   0  17     3434.19     3664.12    183.50 o
  -5   0  17      641.16      619.84     78.38 o
  -3   0  17     2099.16     1874.06     81.63 o
  -1   0  17     4235.77     4115.49    133.65 o
   1   0  17       84.64       61.24     31.63 o
   3   0  17       50.34       23.39     16.34 o
   5   0  17      588.70      562.43     81.92 o
   7   0  17     1205.16     1260.60    123.33 o
   9   0  17      476.77      368.77    160.91 o
 -11   1  17      712.04      635.97     68.95 o
 -10   1  17      105.28       97.66     45.75 o
  -9   1  17     3926.51     4622.54    158.25 o
  -8   1  17      135.33      157.48     44.96 o
  -7   1  17     1652.59     1622.04     82.76 o
  -6   1  17      301.90      344.07    109.05 o
  -5   1  17        5.34      -14.04     25.52 o
  -4   1  17     1502.05     1314.16     49.34 o
  -3   1  17     1221.48     1107.05     47.26 o
  -2   1  17     1013.74      995.85     46.26 o
  -1   1  17      259.65      324.26     29.53 o
   0   1  17        7.05      -24.60     19.94 o
   1   1  17      217.18      183.40     27.35 o
   2   1  17      468.12      479.98     40.04 o
   3   1  17      261.04      290.69     29.99 o
   4   1  17       67.59       43.17     22.87 o
   5   1  17       16.40       31.15     23.91 o
   6   1  17     2572.58     2585.14     77.84 o
   7   1  17      576.09      479.15     40.04 o
   8   1  17      989.22      985.71     54.36 o
   9   1  17      931.36     1056.00     58.10 o
  10   1  17      102.80      161.15     35.93 o
 -10   2  17     1405.09     1551.26     92.55 o
  -9   2  17       63.64       50.47     43.66 o
  -8   2  17     1045.76     1135.51     76.23 o
  -7   2  17        3.02       10.79     35.91 o
  -6   2  17      990.13      963.24     67.20 o
  -5   2  17       20.29      -25.67     27.98 o
  -4   2  17      977.31      964.89     53.14 o
  -3   2  17      438.35      371.22     31.35 o
  -2   2  17      739.84      764.77     39.98 o
  -1   2  17      556.52      613.62     36.59 o
   0   2  17       13.67       30.50     21.13 o
   1   2  17     1047.87     1016.77     46.99 o
   2   2  17      655.19      682.83     40.19 o
   3   2  17      608.00      662.58     67.71 o
   4   2  17      636.90      599.49     39.35 o
   5   2  17      121.89       96.63     26.06 o
   6   2  17      170.59      178.47     29.37 o
   7   2  17        1.05      -16.38     23.76 o
   8   2  17      715.06      758.03     72.21 o
   9   2  17       88.72       68.02     30.81 o
 -10   3  17      113.04       56.13     44.94 o
  -9   3  17      329.09      335.52     53.01 o
  -8   3  17      493.36      632.72     60.15 o
  -7   3  17      249.63      297.61    103.23 o
  -6   3  17     4191.01     4117.94    139.04 o
  -5   3  17      144.23       97.93     30.14 o
  -4   3  17     1458.72     1630.14     88.47 o
  -3   3  17       75.53       95.17     23.56 o
  -2   3  17     2886.57     2723.32     72.59 o
  -1   3  17       22.22       46.20     21.86 o
   0   3  17      790.83      738.67     39.63 o
   1   3  17      271.69      211.09     33.73 o
   2   3  17      286.40      332.87     37.11 o
   3   3  17       49.07       46.32     21.40 o
   4   3  17      756.12      801.90     44.73 o
   5   3  17      252.37      243.05     31.11 o
   6   3  17     4067.28     4125.64    104.17 o
   7   3  17      568.92      523.52     42.35 o
   8   3  17     1264.46     1384.09     64.48 o
   9   3  17      232.84      209.94     36.67 o
 -10   4  17       65.02       82.68     45.55 o
  -9   4  17      291.39      332.01     88.53 o
  -8   4  17      260.30      282.66     48.91 o
  -7   4  17      935.58     1010.08     70.88 o
  -6   4  17       93.31       92.81     30.64 o
  -5   4  17      729.92      771.40     48.85 o
  -4   4  17      434.37      412.15     68.45 o
  -3   4  17      654.22      706.23     39.23 o
  -2   4  17      447.68      452.97     33.45 o
  -1   4  17     1100.97     1027.43     45.99 o
   0   4  17        4.23       -4.64     21.31 o
   1   4  17     1373.69     1309.54     98.13 o
   2   4  17      360.86      414.29     40.13 o
   3   4  17      499.83      492.31     36.60 o
   4   4  17      813.01      780.43     43.80 o
   5   4  17      731.84      722.56     44.19 o
   6   4  17       55.95       87.88     27.50 o
   7   4  17      679.27      651.87     45.38 o
   8   4  17      135.07      128.71     31.76 o
   9   4  17     1367.64     1496.64     67.40 o
 -10   5  17      858.79      929.16    140.75 o
  -9   5  17      137.18       75.81     43.42 o
  -8   5  17       12.45       22.13     40.11 o
  -7   5  17     3511.49     3716.19    303.40 o
  -6   5  17      200.35      232.73     45.11 o
  -5   5  17      716.14      705.85     48.32 o
  -4   5  17      473.79      483.39     41.89 o
  -3   5  17      278.61      246.78     47.84 o
  -2   5  17      134.03      112.82     24.71 o
  -1   5  17     1613.71     1468.08     51.63 o
   0   5  17      132.79       97.60     31.81 o
   1   5  17      867.32      818.24     43.28 o
   2   5  17      993.15      935.54     46.55 o
   3   5  17        6.46        5.63     21.87 o
   4   5  17       18.76       24.32     16.97 o
   5   5  17       70.93       22.23     23.89 o
   6   5  17     1023.59     1084.19     54.64 o
   7   5  17      841.81      803.99     49.52 o
   8   5  17        1.30      -36.25     25.37 o
   9   5  17     2094.64     2064.97     75.57 o
 -10   6  17        6.17      -31.71     42.82 o
  -9   6  17      397.10      421.59     56.87 o
  -8   6  17      429.31      455.69     56.85 o
  -7   6  17      949.10      920.93     68.27 o
  -6   6  17      371.33      371.27     39.68 o
  -5   6  17      656.52      705.00     49.30 o
  -4   6  17      330.92      330.34     40.87 o
  -3   6  17      572.65      754.39     48.41 o
  -2   6  17      247.08      265.48     29.08 o
  -1   6  17     4084.13     4097.66     96.07 o
   0   6  17     1079.65     1160.73     73.15 o
   1   6  17     4328.42     4374.06    102.26 o
   2   6  17      265.57      237.01     29.16 o
   3   6  17     2304.83     2298.21     69.28 o
   4   6  17       17.90       13.98     21.98 o
   5   6  17      784.15      760.99     48.74 o
   6   6  17       91.44       55.66     26.86 o
   7   6  17        8.85       34.12     27.07 o
   8   6  17      846.59      819.03     52.68 o
   9   6  17       21.58        3.44     30.16 o
  -9   7  17       34.12       -0.30     47.80 o
  -8   7  17      236.53      278.34     49.69 o
  -7   7  17     1578.25     1721.30     70.80 o
  -6   7  17      509.61      549.14     45.62 o
  -5   7  17      269.98      172.04     33.97 o
  -4   7  17      634.39      636.44     46.96 o
  -3   7  17        0.43        8.29     26.08 o
  -2   7  17     1729.11     1601.96     63.44 o
  -1   7  17      291.47      262.97     33.80 o
   0   7  17     1841.99     1795.24     59.13 o
   1   7  17       91.82      128.73     60.06 o
   2   7  17      960.83      945.32     47.29 o
   3   7  17      509.06      443.60     35.86 o
   4   7  17     5298.04     5434.94    169.36 o
   5   7  17        2.43      -19.06     23.16 o
   6   7  17     1783.99     1891.96     67.10 o
   7   7  17      229.18      166.97     31.99 o
   8   7  17      353.64      422.55     40.94 o
  -9   8  17      511.18      615.93     64.41 o
  -8   8  17       92.53       75.92     42.41 o
  -7   8  17      170.18      165.95     36.86 o
  -6   8  17      312.36      283.76     39.15 o
  -5   8  17      647.40      607.28     46.95 o
  -4   8  17      621.02      693.00     48.02 o
  -3   8  17      185.65      118.64     31.36 o
  -2   8  17       61.28       43.35     26.62 o
  -1   8  17       87.43       21.74     17.96 o
   0   8  17        5.07       17.34     22.38 o
   1   8  17      606.36      522.21     44.45 o
   2   8  17      512.03      485.19     84.48 o
   3   8  17      625.07      637.95     62.26 o
   4   8  17     1722.85     1679.87     77.88 o
   5   8  17      347.60      248.77     36.47 o
   6   8  17     1080.55     1201.85     78.32 o
   7   8  17      294.16      310.73     46.12 o
   8   8  17       21.11        9.10     34.30 o
  -8   9  17      177.47      133.51     67.19 o
  -7   9  17       27.14       37.59     44.94 o
  -6   9  17     1214.82     1331.26     93.08 o
  -5   9  17      990.41     1051.77     76.16 o
  -4   9  17     1921.84     1881.51     94.33 o
  -3   9  17      797.01      860.83     68.17 o
  -2   9  17      980.81      855.29    158.81 o
  -1   9  17       23.10       36.20     41.94 o
   0   9  17      165.86      148.81     33.18 o
   1   9  17      161.61      124.63     32.88 o
   2   9  17     2456.25     2184.05    102.82 o
   3   9  17        4.76      -13.05     27.05 o
   4   9  17      808.93      862.21     58.20 o
   5   9  17     1565.92     1636.21     98.39 o
   6   9  17      642.35      684.55     83.84 o
   7   9  17      111.33      107.30     38.65 o
  -8  10  17       69.88       87.24     37.62 o
  -7  10  17      373.66      422.81     81.35 o
  -6  10  17       28.44       10.02     25.69 o
  -5  10  17     1720.31     1807.11    137.62 o
  -4  10  17      237.98       91.35     62.19 o
  -3  10  17     2450.81     2255.56    149.17 o
  -1  10  17       94.38       45.26     28.20 o
   0  10  17      306.74      204.85     60.15 o
   1  10  17     1254.64     1049.58    134.05 o
   2  10  17       21.40       35.25     56.77 o
   3  10  17     1599.71     1869.27    152.67 o
   4  10  17      113.12       89.54     35.60 o
   5  10  17      803.93      922.26     63.16 o
   6  10  17      454.08      465.47     50.32 o
   7  10  17     1412.22     1472.92     83.50 o
  -7  11  17      421.63      350.59     67.76 o
  -6  11  17        4.65       10.15     56.33 o
  -5  11  17      593.91      524.56     61.32 o
  -4  11  17      441.70      432.45     56.53 o
  -3  11  17       75.27       24.61     38.56 o
  -2  11  17       16.61        5.18     36.96 o
  -1  11  17       15.09       -1.91     36.82 o
   0  11  17      545.45      528.63     46.43 o
   1  11  17       80.63       27.45     31.21 o
   2  11  17      859.21     1003.89     77.95 o
   3  11  17       92.32      144.38     54.08 o
   4  11  17       14.51      -18.61     39.53 o
   5  11  17     1573.45     1663.73     83.11 o
   6  11  17        5.94       -3.35     31.46 o
  -6  12  17     1096.80     1177.18     85.42 o
  -5  12  17       35.15       37.33     42.35 o
  -4  12  17       37.98       26.49     41.07 o
  -3  12  17      129.90       53.11     59.62 o
  -2  12  17      185.60      291.10     48.77 o
  -1  12  17     1269.16     1316.80     89.35 o
   0  12  17      112.22      122.03     43.19 o
   1  12  17      438.86      445.21     45.02 o
   2  12  17      304.20      405.82     44.51 o
   3  12  17     2222.77     2038.66     81.94 o
   4  12  17      169.67      125.70     36.90 o
   5  12  17      426.36      455.76     67.60 o
  -5  13  17        0.24       57.91     45.84 o
  -4  13  17      343.16      318.64     53.17 o
  -3  13  17       65.41      108.05     42.66 o
  -2  13  17     2135.50     2140.30    104.73 o
  -1  13  17        9.19       14.03     40.70 o
   0  13  17     1222.59     1347.44     86.66 o
   1  13  17      173.45      169.13     48.28 o
   2  13  17     1394.38     1480.30     73.56 o
   3  13  17      104.17       98.38     48.59 o
   4  13  17     2284.95     2408.07     93.83 o
  -4  14  17      529.10      551.78     84.65 o
  -3  14  17     1320.36     1311.36     85.88 o
  -2  14  17       39.72        6.69     42.66 o
  -1  14  17        9.80      -14.13     39.60 o
   0  14  17      331.49      294.16     53.60 o
   1  14  17      105.81      162.72     75.90 o
   2  14  17      270.13      266.61     42.27 o
   3  14  17       60.44       22.35     36.33 o
  -2  15  17      338.27      390.25     59.42 o
  -1  15  17      290.12      345.44     73.41 o
   0  15  17       76.79       64.40     43.92 o
   1  15  17        8.84       -7.10     56.45 o
 -10   0  18      362.12      406.79     86.16 o
  -8   0  18     2390.33     2288.18    144.61 o
  -6   0  18     3490.14     3482.88    180.63 o
  -4   0  18      277.93      306.75     44.50 o
  -2   0  18     1339.05     1277.68     70.09 o
   0   0  18     2863.76     2756.22    106.31 o
   2   0  18     4209.83     3678.68    358.78 o
   4   0  18       58.67      140.03     59.50 o
   6   0  18       12.43        3.74     16.68 o
   8   0  18        6.95        7.55     23.27 o
 -10   1  18      208.49      275.73     64.82 o
  -9   1  18       85.86      123.50     48.24 o
  -8   1  18      269.16      320.20     51.54 o
  -7   1  18     1116.31     1046.09    137.89 o
  -6   1  18      478.27      529.98    100.32 o
  -5   1  18     1401.17     1565.29     83.56 o
  -4   1  18      102.31       89.47     33.46 o
  -3   1  18     1460.34     1309.17     49.81 o
  -2   1  18      179.16      177.56     27.47 o
  -1   1  18      270.69      263.73     29.17 o
   0   1  18      817.10      852.11     45.54 o
   1   1  18       14.33       31.37     23.00 o
   2   1  18      488.27      441.24     57.02 o
   3   1  18        8.51       18.02     20.18 o
   4   1  18        5.68        4.78     23.11 o
   5   1  18      195.62      212.18     31.24 o
   6   1  18      486.05      568.89     42.77 o
   7   1  18       26.02        5.20     26.90 o
   8   1  18     1788.32     1970.65     73.43 o
   9   1  18       34.85       29.74     31.14 o
 -10   2  18       13.04       -9.73     87.26 o
  -9   2  18      111.77      154.13     49.83 o
  -8   2  18      981.90      972.60    109.47 o
  -7   2  18       26.31       13.05     39.52 o
  -6   2  18       15.56       20.57     38.56 o
  -5   2  18      212.43      179.03     37.03 o
  -4   2  18      134.15       73.28     28.74 o
  -3   2  18     1131.93     1091.38     55.18 o
  -2   2  18      296.63      326.35     41.43 o
  -1   2  18      276.41      247.63     28.21 o
   0   2  18     1064.80     1083.01     48.99 o
   1   2  18      727.05      770.36     42.57 o
   2   2  18     1317.80     1191.33    162.80 o
   3   2  18     1833.39     1769.56     68.79 o
   4   2  18      396.10      395.93     45.89 o
   5   2  18     2312.49     2329.40     90.06 o
   6   2  18      241.81      283.66     34.64 o
   7   2  18     1386.68     1266.44     61.17 o
   8   2  18      156.06      143.38     33.00 o
   9   2  18      785.42      929.68     56.94 o
  -9   3  18      115.77      139.40     54.95 o
  -8   3  18      167.89      253.78     51.64 o
  -7   3  18     1667.16     1657.82     87.02 o
  -6   3  18        1.60       -9.38     36.24 o
  -5   3  18     2580.13     2467.16     83.25 o
  -4   3  18        0.99        8.97     27.95 o
  -3   3  18     1381.14     1418.73     52.21 o
  -2   3  18      708.88      710.44     71.23 o
  -1   3  18     1538.24     1452.64     52.90 o
   0   3  18      656.76      712.01     42.12 o
   1   3  18     1696.25     1460.49     72.48 o
   2   3  18       56.42       47.76     29.97 o
   3   3  18      662.19      647.77     40.92 o
   4   3  18      606.74      640.09     42.19 o
   5   3  18     1201.16     1282.28     60.30 o
   6   3  18      339.90      292.16     35.41 o
[truncated: 26,954 more chars]
